# Supplementary material for: Integrated Proteomic and Transcriptomic Analysis Reveals the Mechanism of Selenium-Mediated Cell Wall Polysaccharide in Rice (Oryza sativa L.) Cadmium Detoxification
Source: Toxics. 2025 Jul 30;13(8):642. doi: 10.3390/toxics13080642 (PMC12390211; doi:10.3390/toxics13080642)
Supplement: Supplementary file 1 [file toxics-13-00642-s001.zip]

Archive with 5 entries (5 files):
- Table S1-Hoagland nutrient solution ingredients.docx.xlsx
- Table S2-Proteins associated with the cell wall.xlsx
- Table S3-Gene corresponding enzyme.xlsx
- Table S4-Shared genes proteins.xlsx
- toxics-3730897-supplementary.pdf
