# Supplementary material for: Integrated Proteomic and Transcriptomic Analysis Reveals the Mechanism of Selenium-Mediated Cell Wall Polysaccharide in Rice (Oryza sativa L.) Cadmium Detoxification
Source: Toxics. 2025 Jul 30;13(8):642. doi: 10.3390/toxics13080642 (PMC12390211; doi:10.3390/toxics13080642)
Supplement: Supplementary file 1 [file toxics-13-00642-s001.zip › Table S1-Hoagland nutrient solution ingredients.docx.xlsx]

## Sheet: Sheet1
Table S1 Hoagland nutrient solution ingredients
macroelement	68L	microelement	68L
KNO3	5.49984	H3BO3	0.19448
Ca(NO3)2∙4H2O	25.6945	MnCl2∙4H2O	0.12308
CaCl2∙2H2O	33.932	ZnSO4∙7H2O	0.01496
KCl	26.3609	EDTANa2	0.50592
(NH4)2SO4	17.971	CuSO4∙5H2O	0.00544
KH2PO4	9.25412	H2MoO4	0.00612
MgSO4∙7H2O	33.5124	FeSO4∙7H2O	0.37808
