# Supplementary material for: Integrated Proteomic and Transcriptomic Analysis Reveals the Mechanism of Selenium-Mediated Cell Wall Polysaccharide in Rice (Oryza sativa L.) Cadmium Detoxification
Source: Toxics. 2025 Jul 30;13(8):642. doi: 10.3390/toxics13080642 (PMC12390211; doi:10.3390/toxics13080642)
Supplement: Supplementary file 1 [file toxics-13-00642-s001.zip › Table S2-Proteins associated with the cell wall.xlsx]

## Sheet: Glycosyl hydrolases family 17
Accession_id	Protein name	Description	GO_id	GO_term	Pfam_id	Domain	Domain description
Os01t0941200-01	-	pep chromosome:IRGSP-1.0:1:41365160:41366543:1 gene:Os01g0941200 transcript:Os01t0941200-01 gene_biotype:protein_coding transcript_biotype:protein_coding description:Similar to Glucan endo-1,3-beta-glucosidase	GO:0044238;GO:0005975;GO:0071704;GO:0008150;GO:0008152;GO:0005575;GO:0046658;GO:0031224;GO:0031226;GO:0110165;GO:0031225;GO:0016787;GO:0016798;GO:0003824;GO:0004553;GO:0003674	BP:primary metabolic process;BP:carbohydrate metabolic process;BP:organic substance metabolic process;BP:biological_process;BP:metabolic process;CC:cellular_component;CC:anchored component of plasma membrane;CC:intrinsic component of membrane;CC:intrinsic component of plasma membrane;CC:cellular anatomical entity;CC:anchored component of membrane;MF:hydrolase activity;MF:hydrolase activity, actin…	PF00332.21	Glyco_hydro_17	Glycosyl hydrolases family 17
Os05t0375400-01	OsPR2	pep chromosome:IRGSP-1.0:5:18106229:18110985:-1 gene:Os05g0375400 transcript:Os05t0375400-01 gene_biotype:protein_coding transcript_biotype:protein_coding gene_symbol:OsPR2 description:Beta-glucanase precursor	GO:0044238;GO:0005975;GO:0071704;GO:0008150;GO:0008152;GO:0005575;GO:0046658;GO:0031224;GO:0031226;GO:0110165;GO:0031225;GO:0042972;GO:0016787;GO:0016798;GO:0003824;GO:0004553;GO:0003674	BP:primary metabolic process;BP:carbohydrate metabolic process;BP:organic substance metabolic process;BP:biological_process;BP:metabolic process;CC:cellular_component;CC:anchored component of plasma membrane;CC:intrinsic component of membrane;CC:intrinsic component of plasma membrane;CC:cellular anatomical entity;CC:anchored component of membrane;MF:licheninase activity;MF:hydrolase activity;MF:h…	PF00332.21	Glyco_hydro_17	Glycosyl hydrolases family 17
Os07t0539100-02	Gns11	pep chromosome:IRGSP-1.0:7:21223272:21225595:-1 gene:Os07g0539100 transcript:Os07t0539100-02 gene_biotype:protein_coding transcript_biotype:protein_coding gene_symbol:Gns11 description:Glycoside hydrolase, family 17 protein	GO:0071704;GO:0044238;GO:0005975;GO:0008152;GO:0008150;GO:0005575;GO:0046658;GO:0031224;GO:0031226;GO:0110165;GO:0031225;GO:0016787;GO:0015926;GO:0003824;GO:0016798;GO:0008422;GO:0003674;GO:0004553;GO:0042973	BP:organic substance metabolic process;BP:primary metabolic process;BP:carbohydrate metabolic process;BP:metabolic process;BP:biological_process;CC:cellular_component;CC:anchored component of plasma membrane;CC:intrinsic component of membrane;CC:intrinsic component of plasma membrane;CC:cellular anatomical entity;CC:anchored component of membrane;MF:hydrolase activity;MF:glucosidase activity;MF:c…	PF00332.21;PF07983.16	Glyco_hydro_17;X8	Glycosyl hydrolases family 17;X8 domain
Os07t0539900-01	-	pep chromosome:IRGSP-1.0:7:21280322:21282626:-1 gene:Os07g0539900 transcript:Os07t0539900-01 gene_biotype:protein_coding transcript_biotype:protein_coding description:Similar to Beta-1,3-glucanase-like protein	GO:0044238;GO:0005975;GO:0071704;GO:0008150;GO:0008152;GO:0016021;GO:0005575;GO:0046658;GO:0031224;GO:0031226;GO:0110165;GO:0031225;GO:0003674;GO:0015926;GO:0016787;GO:0016798;GO:0008422;GO:0004553;GO:0003824;GO:0042973	BP:primary metabolic process;BP:carbohydrate metabolic process;BP:organic substance metabolic process;BP:biological_process;BP:metabolic process;CC:integral component of membrane;CC:cellular_component;CC:anchored component of plasma membrane;CC:intrinsic component of membrane;CC:intrinsic component of plasma membrane;CC:cellular anatomical entity;CC:anchored component of membrane;MF:molecular_fun…	PF00332.21;PF07983.16	Glyco_hydro_17;X8	Glycosyl hydrolases family 17;X8 domain
Os08t0244500-00	-	pep chromosome:IRGSP-1.0:8:8837400:8839354:1 gene:Os08g0244500 transcript:Os08t0244500-00 gene_biotype:protein_coding transcript_biotype:protein_coding description:Similar to hydrolase, hydrolyzing	GO:0071704;GO:0044238;GO:0005975;GO:0008152;GO:0008150;GO:0016021;GO:0005575;GO:0046658;GO:0031224;GO:0031226;GO:0110165;GO:0031225;GO:0016787;GO:0015926;GO:0003824;GO:0016798;GO:0008422;GO:0003674;GO:0004553;GO:0042973	BP:organic substance metabolic process;BP:primary metabolic process;BP:carbohydrate metabolic process;BP:metabolic process;BP:biological_process;CC:integral component of membrane;CC:cellular_component;CC:anchored component of plasma membrane;CC:intrinsic component of membrane;CC:intrinsic component of plasma membrane;CC:cellular anatomical entity;CC:anchored component of membrane;MF:hydrolase act…	PF00332.21;PF07983.16	Glyco_hydro_17;X8	Glycosyl hydrolases family 17;X8 domain
Os02t0532900-01	-	pep chromosome:IRGSP-1.0:2:19619243:19623210:1 gene:Os02g0532900 transcript:Os02t0532900-01 gene_biotype:protein_coding transcript_biotype:protein_coding description:Glycoside hydrolase, family 17 protein	GO:0044238;GO:0005975;GO:0071704;GO:0008150;GO:0008152;GO:0016021;GO:0005575;GO:0046658;GO:0031224;GO:0031226;GO:0110165;GO:0031225;GO:0016787;GO:0016798;GO:0003824;GO:0004553;GO:0003674	BP:primary metabolic process;BP:carbohydrate metabolic process;BP:organic substance metabolic process;BP:biological_process;BP:metabolic process;CC:integral component of membrane;CC:cellular_component;CC:anchored component of plasma membrane;CC:intrinsic component of membrane;CC:intrinsic component of plasma membrane;CC:cellular anatomical entity;CC:anchored component of membrane;MF:hydrolase act…	PF00332.21	Glyco_hydro_17	Glycosyl hydrolases family 17
Os09t0533200-00	-	pep chromosome:IRGSP-1.0:9:20938553:20939706:-1 gene:Os09g0533200 transcript:Os09t0533200-00 gene_biotype:protein_coding transcript_biotype:protein_coding description:Glycoside hydrolase, family 17 domain containing protein	GO:0044238;GO:0005975;GO:0071704;GO:0008150;GO:0008152;GO:0005575;GO:0046658;GO:0031224;GO:0031226;GO:0110165;GO:0031225;GO:0016787;GO:0016798;GO:0003824;GO:0004553;GO:0003674	BP:primary metabolic process;BP:carbohydrate metabolic process;BP:organic substance metabolic process;BP:biological_process;BP:metabolic process;CC:cellular_component;CC:anchored component of plasma membrane;CC:intrinsic component of membrane;CC:intrinsic component of plasma membrane;CC:cellular anatomical entity;CC:anchored component of membrane;MF:hydrolase activity;MF:hydrolase activity, actin…	PF00332.21	Glyco_hydro_17	Glycosyl hydrolases family 17
Os02t0771700-01	Gns9	pep chromosome:IRGSP-1.0:2:32567078:32570042:-1 gene:Os02g0771700 transcript:Os02t0771700-01 gene_biotype:protein_coding transcript_biotype:protein_coding gene_symbol:Gns9 description:Glycoside hydrolase, family 17 protein	GO:0071704;GO:0044238;GO:0005975;GO:0008152;GO:0008150;GO:0005575;GO:0046658;GO:0031224;GO:0031226;GO:0110165;GO:0031225;GO:0015926;GO:0016787;GO:0003824;GO:0016798;GO:0008422;GO:0003674;GO:0004553;GO:0042973	BP:organic substance metabolic process;BP:primary metabolic process;BP:carbohydrate metabolic process;BP:metabolic process;BP:biological_process;CC:cellular_component;CC:anchored component of plasma membrane;CC:intrinsic component of membrane;CC:intrinsic component of plasma membrane;CC:cellular anatomical entity;CC:anchored component of membrane;MF:glucosidase activity;MF:hydrolase activity;MF:c…	PF00332.21;PF07983.16	Glyco_hydro_17;X8	Glycosyl hydrolases family 17;X8 domain
Os09t0272300-01	-	pep chromosome:IRGSP-1.0:9:5430895:5433234:1 gene:Os09g0272300 transcript:Os09t0272300-01 gene_biotype:protein_coding transcript_biotype:protein_coding description:Similar to 3-glucanase	GO:0071704;GO:0044238;GO:0005975;GO:0008152;GO:0008150;GO:0016021;GO:0005575;GO:0046658;GO:0031224;GO:0031226;GO:0110165;GO:0031225;GO:0015926;GO:0016787;GO:0003824;GO:0016798;GO:0008422;GO:0003674;GO:0004553;GO:0042973	BP:organic substance metabolic process;BP:primary metabolic process;BP:carbohydrate metabolic process;BP:metabolic process;BP:biological_process;CC:integral component of membrane;CC:cellular_component;CC:anchored component of plasma membrane;CC:intrinsic component of membrane;CC:intrinsic component of plasma membrane;CC:cellular anatomical entity;CC:anchored component of membrane;MF:glucosidase a…	PF00332.21;PF07983.16	Glyco_hydro_17;X8	Glycosyl hydrolases family 17;X8 domain
Os10t0160100-01	-	pep chromosome:IRGSP-1.0:10:3849207:3851647:-1 gene:Os10g0160100 transcript:Os10t0160100-01 gene_biotype:protein_coding transcript_biotype:protein_coding description:Glycoside hydrolase, family 17 protein	GO:0044238;GO:0005975;GO:0071704;GO:0008150;GO:0008152;GO:0016021;GO:0005575;GO:0046658;GO:0031224;GO:0031226;GO:0110165;GO:0031225;GO:0016787;GO:0016798;GO:0003824;GO:0004553;GO:0003674	BP:primary metabolic process;BP:carbohydrate metabolic process;BP:organic substance metabolic process;BP:biological_process;BP:metabolic process;CC:integral component of membrane;CC:cellular_component;CC:anchored component of plasma membrane;CC:intrinsic component of membrane;CC:intrinsic component of plasma membrane;CC:cellular anatomical entity;CC:anchored component of membrane;MF:hydrolase act…	PF00332.21	Glyco_hydro_17	Glycosyl hydrolases family 17
Os07t0510200-01	-	pep chromosome:IRGSP-1.0:7:19436998:19442748:1 gene:Os07g0510200 transcript:Os07t0510200-01 gene_biotype:protein_coding transcript_biotype:protein_coding description:Glycoside hydrolase, family 17 protein	GO:0071704;GO:0044238;GO:0005975;GO:0008152;GO:0008150;GO:0016021;GO:0005575;GO:0046658;GO:0031224;GO:0031226;GO:0110165;GO:0031225;GO:0015926;GO:0016787;GO:0003824;GO:0016798;GO:0008422;GO:0003674;GO:0004553;GO:0042973	BP:organic substance metabolic process;BP:primary metabolic process;BP:carbohydrate metabolic process;BP:metabolic process;BP:biological_process;CC:integral component of membrane;CC:cellular_component;CC:anchored component of plasma membrane;CC:intrinsic component of membrane;CC:intrinsic component of plasma membrane;CC:cellular anatomical entity;CC:anchored component of membrane;MF:glucosidase a…	PF00332.21;PF07983.16	Glyco_hydro_17;X8	Glycosyl hydrolases family 17;X8 domain
Os01t0946500-01	-	pep chromosome:IRGSP-1.0:1:41592216:41594985:-1 gene:Os01g0946500 transcript:Os01t0946500-01 gene_biotype:protein_coding transcript_biotype:protein_coding description:Similar to Glucan endo-1,3-beta-glucosidase	GO:0044238;GO:0005975;GO:0071704;GO:0008150;GO:0008152;GO:0005575;GO:0046658;GO:0031224;GO:0031226;GO:0110165;GO:0031225;GO:0016787;GO:0016798;GO:0003824;GO:0004553;GO:0003674	BP:primary metabolic process;BP:carbohydrate metabolic process;BP:organic substance metabolic process;BP:biological_process;BP:metabolic process;CC:cellular_component;CC:anchored component of plasma membrane;CC:intrinsic component of membrane;CC:intrinsic component of plasma membrane;CC:cellular anatomical entity;CC:anchored component of membrane;MF:hydrolase activity;MF:hydrolase activity, actin…	PF00332.21	Glyco_hydro_17	Glycosyl hydrolases family 17
Os06t0607000-01	-	pep chromosome:IRGSP-1.0:6:24127167:24130368:1 gene:Os06g0607000 transcript:Os06t0607000-01 gene_biotype:protein_coding transcript_biotype:protein_coding description:Similar to Beta-1,3-glucanase	GO:0071704;GO:0044238;GO:0005975;GO:0008152;GO:0008150;GO:0016021;GO:0005575;GO:0046658;GO:0031224;GO:0031226;GO:0110165;GO:0031225;GO:0015926;GO:0016787;GO:0003824;GO:0016798;GO:0008422;GO:0003674;GO:0004553;GO:0042973	BP:organic substance metabolic process;BP:primary metabolic process;BP:carbohydrate metabolic process;BP:metabolic process;BP:biological_process;CC:integral component of membrane;CC:cellular_component;CC:anchored component of plasma membrane;CC:intrinsic component of membrane;CC:intrinsic component of plasma membrane;CC:cellular anatomical entity;CC:anchored component of membrane;MF:glucosidase a…	PF00332.21	Glyco_hydro_17	Glycosyl hydrolases family 17
Os07t0539400-00	Gns12	pep chromosome:IRGSP-1.0:7:21245036:21247034:-1 gene:Os07g0539400 transcript:Os07t0539400-00 gene_biotype:protein_coding transcript_biotype:protein_coding gene_symbol:Gns12 description:Similar to hydrolase, hydrolyzing	GO:0044238;GO:0005975;GO:0071704;GO:0008150;GO:0008152;GO:0016021;GO:0005575;GO:0046658;GO:0031224;GO:0031226;GO:0110165;GO:0031225;GO:0003674;GO:0015926;GO:0016787;GO:0016798;GO:0008422;GO:0004553;GO:0003824;GO:0042973	BP:primary metabolic process;BP:carbohydrate metabolic process;BP:organic substance metabolic process;BP:biological_process;BP:metabolic process;CC:integral component of membrane;CC:cellular_component;CC:anchored component of plasma membrane;CC:intrinsic component of membrane;CC:intrinsic component of plasma membrane;CC:cellular anatomical entity;CC:anchored component of membrane;MF:molecular_fun…	PF00332.21;PF07983.16	Glyco_hydro_17;X8	Glycosyl hydrolases family 17;X8 domain
Os08t0224500-01	-	pep chromosome:IRGSP-1.0:8:7583487:7588332:1 gene:Os08g0224500 transcript:Os08t0224500-01 gene_biotype:protein_coding transcript_biotype:protein_coding description:Similar to 3-glucanase	GO:0071704;GO:0044238;GO:0005975;GO:0008152;GO:0008150;GO:0016021;GO:0005575;GO:0046658;GO:0031224;GO:0031226;GO:0110165;GO:0031225;GO:0016787;GO:0015926;GO:0003824;GO:0016798;GO:0008422;GO:0003674;GO:0004553;GO:0042973	BP:organic substance metabolic process;BP:primary metabolic process;BP:carbohydrate metabolic process;BP:metabolic process;BP:biological_process;CC:integral component of membrane;CC:cellular_component;CC:anchored component of plasma membrane;CC:intrinsic component of membrane;CC:intrinsic component of plasma membrane;CC:cellular anatomical entity;CC:anchored component of membrane;MF:hydrolase act…	PF00332.21;PF07983.16	Glyco_hydro_17;X8	Glycosyl hydrolases family 17;X8 domain
Os02t0139300-02	-	pep chromosome:IRGSP-1.0:2:2097011:2100715:1 gene:Os02g0139300 transcript:Os02t0139300-02 gene_biotype:protein_coding transcript_biotype:protein_coding description:Glycoside hydrolase, family 17 protein	GO:0071704;GO:0044238;GO:0005975;GO:0008152;GO:0008150;GO:0016021;GO:0005575;GO:0046658;GO:0031224;GO:0031226;GO:0110165;GO:0031225;GO:0016787;GO:0015926;GO:0003824;GO:0016798;GO:0008422;GO:0003674;GO:0004553;GO:0042973	BP:organic substance metabolic process;BP:primary metabolic process;BP:carbohydrate metabolic process;BP:metabolic process;BP:biological_process;CC:integral component of membrane;CC:cellular_component;CC:anchored component of plasma membrane;CC:intrinsic component of membrane;CC:intrinsic component of plasma membrane;CC:cellular anatomical entity;CC:anchored component of membrane;MF:hydrolase act…	PF00332.21;PF07983.16	Glyco_hydro_17;X8	Glycosyl hydrolases family 17;X8 domain
Os01t0946700-01	OsGLN1	pep chromosome:IRGSP-1.0:1:41603305:41604652:1 gene:Os01g0946700 transcript:Os01t0946700-01 gene_biotype:protein_coding transcript_biotype:protein_coding gene_symbol:OsGLN1 description:Similar to Glucan endo-1,3-beta-glucosidase	GO:0008152;GO:0043207;GO:0044419;GO:0071704;GO:0006952;GO:0006950;GO:0008150;GO:0009607;GO:0051707;GO:0044238;GO:0005975;GO:0009605;GO:0050896;GO:0046658;GO:0031226;GO:0031224;GO:0031225;GO:0110165;GO:0005575;GO:0016798;GO:0003674;GO:0005488;GO:0043167;GO:1901363;GO:0043168;GO:0000166;GO:1901265;GO:0017076;GO:0016787;GO:0036094;GO:0003824;GO:0043531;GO:0030554;GO:0097367;GO:0097159;GO:0032559;GO:…	BP:metabolic process;BP:response to external biotic stimulus;BP:interspecies interaction between organisms;BP:organic substance metabolic process;BP:defense response;BP:response to stress;BP:biological_process;BP:response to biotic stimulus;BP:response to other organism;BP:primary metabolic process;BP:carbohydrate metabolic process;BP:response to external stimulus;BP:response to stimulus;CC:ancho…	PF00332.21	Glyco_hydro_17	Glycosyl hydrolases family 17
Os02t0200300-02	-	pep chromosome:IRGSP-1.0:2:5611942:5614363:-1 gene:Os02g0200300 transcript:Os02t0200300-02 gene_biotype:protein_coding transcript_biotype:protein_coding description:Similar to Beta-1,3-glucanase-like protein	GO:0044238;GO:0005975;GO:0071704;GO:0008150;GO:0008152;GO:0016021;GO:0005575;GO:0046658;GO:0031224;GO:0031226;GO:0110165;GO:0031225;GO:0016787;GO:0016798;GO:0003824;GO:0004553;GO:0003674	BP:primary metabolic process;BP:carbohydrate metabolic process;BP:organic substance metabolic process;BP:biological_process;BP:metabolic process;CC:integral component of membrane;CC:cellular_component;CC:anchored component of plasma membrane;CC:intrinsic component of membrane;CC:intrinsic component of plasma membrane;CC:cellular anatomical entity;CC:anchored component of membrane;MF:hydrolase act…	PF00332.21	Glyco_hydro_17	Glycosyl hydrolases family 17
Os03t0397600-00	-	pep chromosome:IRGSP-1.0:3:16070955:16072483:1 gene:Os03g0397600 transcript:Os03t0397600-00 gene_biotype:protein_coding transcript_biotype:protein_coding description:Glycoside hydrolase, family 17 protein	GO:0071704;GO:0044238;GO:0005975;GO:0008152;GO:0008150;GO:0016021;GO:0005575;GO:0046658;GO:0031224;GO:0031226;GO:0110165;GO:0031225;GO:0016787;GO:0015926;GO:0003824;GO:0016798;GO:0008422;GO:0003674;GO:0004553;GO:0042973	BP:organic substance metabolic process;BP:primary metabolic process;BP:carbohydrate metabolic process;BP:metabolic process;BP:biological_process;CC:integral component of membrane;CC:cellular_component;CC:anchored component of plasma membrane;CC:intrinsic component of membrane;CC:intrinsic component of plasma membrane;CC:cellular anatomical entity;CC:anchored component of membrane;MF:hydrolase act…	PF00332.21;PF07983.16	Glyco_hydro_17;X8	Glycosyl hydrolases family 17;X8 domain
Os01t0940800-01	Gns6	pep chromosome:IRGSP-1.0:1:41349731:41351118:1 gene:Os01g0940800 transcript:Os01t0940800-01 gene_biotype:protein_coding transcript_biotype:protein_coding gene_symbol:Gns6 description:Similar to Beta-1,3-glucanase precursor	GO:0071704;GO:0044238;GO:0005975;GO:0008152;GO:0008150;GO:0005575;GO:0046658;GO:0031224;GO:0031226;GO:0110165;GO:0031225;GO:0015926;GO:0016787;GO:0003824;GO:0016798;GO:0008422;GO:0003674;GO:0004553;GO:0042973	BP:organic substance metabolic process;BP:primary metabolic process;BP:carbohydrate metabolic process;BP:metabolic process;BP:biological_process;CC:cellular_component;CC:anchored component of plasma membrane;CC:intrinsic component of membrane;CC:intrinsic component of plasma membrane;CC:cellular anatomical entity;CC:anchored component of membrane;MF:glucosidase activity;MF:hydrolase activity;MF:c…	PF00332.21	Glyco_hydro_17	Glycosyl hydrolases family 17
Os01t0944700-01	OsPR2	pep chromosome:IRGSP-1.0:1:41533329:41535615:-1 gene:Os01g0944700 transcript:Os01t0944700-01 gene_biotype:protein_coding transcript_biotype:protein_coding gene_symbol:OsPR2 description:Similar to Beta-1,3-glucanase precursor	GO:0044238;GO:0005975;GO:0071704;GO:0008150;GO:0008152;GO:0005575;GO:0046658;GO:0031224;GO:0031226;GO:0110165;GO:0031225;GO:0016787;GO:0016798;GO:0003824;GO:0004553;GO:0003674	BP:primary metabolic process;BP:carbohydrate metabolic process;BP:organic substance metabolic process;BP:biological_process;BP:metabolic process;CC:cellular_component;CC:anchored component of plasma membrane;CC:intrinsic component of membrane;CC:intrinsic component of plasma membrane;CC:cellular anatomical entity;CC:anchored component of membrane;MF:hydrolase activity;MF:hydrolase activity, actin…	PF00332.21	Glyco_hydro_17	Glycosyl hydrolases family 17
Os05t0495900-01	Gns8	pep chromosome:IRGSP-1.0:5:24371216:24374660:1 gene:Os05g0495900 transcript:Os05t0495900-01 gene_biotype:protein_coding transcript_biotype:protein_coding gene_symbol:Gns8 description:Similar to Beta-1,3-glucanase precursor	GO:0071704;GO:0044238;GO:0005975;GO:0008152;GO:0008150;GO:0005575;GO:0046658;GO:0031224;GO:0031226;GO:0110165;GO:0031225;GO:0015926;GO:0016787;GO:0003824;GO:0016798;GO:0008422;GO:0003674;GO:0004553;GO:0042973	BP:organic substance metabolic process;BP:primary metabolic process;BP:carbohydrate metabolic process;BP:metabolic process;BP:biological_process;CC:cellular_component;CC:anchored component of plasma membrane;CC:intrinsic component of membrane;CC:intrinsic component of plasma membrane;CC:cellular anatomical entity;CC:anchored component of membrane;MF:glucosidase activity;MF:hydrolase activity;MF:c…	PF00332.21	Glyco_hydro_17	Glycosyl hydrolases family 17
Os03t0669300-01	-	pep chromosome:IRGSP-1.0:3:26407829:26410517:-1 gene:Os03g0669300 transcript:Os03t0669300-01 gene_biotype:protein_coding transcript_biotype:protein_coding description:Beta-1,3-glucanase-like protein	GO:0071704;GO:0044238;GO:0005975;GO:0008152;GO:0008150;GO:0005575;GO:0046658;GO:0031224;GO:0031226;GO:0110165;GO:0031225;GO:0016787;GO:0015926;GO:0003824;GO:0016798;GO:0008422;GO:0003674;GO:0004553;GO:0042973	BP:organic substance metabolic process;BP:primary metabolic process;BP:carbohydrate metabolic process;BP:metabolic process;BP:biological_process;CC:cellular_component;CC:anchored component of plasma membrane;CC:intrinsic component of membrane;CC:intrinsic component of plasma membrane;CC:cellular anatomical entity;CC:anchored component of membrane;MF:hydrolase activity;MF:glucosidase activity;MF:c…	PF00332.21;PF07983.16	Glyco_hydro_17;X8	Glycosyl hydrolases family 17;X8 domain
Os09t0502200-01	-	pep chromosome:IRGSP-1.0:9:19433960:19437709:-1 gene:Os09g0502200 transcript:Os09t0502200-01 gene_biotype:protein_coding transcript_biotype:protein_coding description:Similar to Beta-1,3-glucanase (Fragment)	GO:0071704;GO:0044238;GO:0005975;GO:0008152;GO:0008150;GO:0005575;GO:0046658;GO:0031224;GO:0031226;GO:0110165;GO:0031225;GO:0016787;GO:0015926;GO:0003824;GO:0016798;GO:0008422;GO:0003674;GO:0004553;GO:0042973	BP:organic substance metabolic process;BP:primary metabolic process;BP:carbohydrate metabolic process;BP:metabolic process;BP:biological_process;CC:cellular_component;CC:anchored component of plasma membrane;CC:intrinsic component of membrane;CC:intrinsic component of plasma membrane;CC:cellular anatomical entity;CC:anchored component of membrane;MF:hydrolase activity;MF:glucosidase activity;MF:c…	PF00332.21;PF07983.16	Glyco_hydro_17;X8	Glycosyl hydrolases family 17;X8 domain
Os01t0739700-01	-	pep chromosome:IRGSP-1.0:1:30897747:30901040:1 gene:Os01g0739700 transcript:Os01t0739700-01 gene_biotype:protein_coding transcript_biotype:protein_coding description:Glycoside hydrolase, family 17 protein	GO:0071704;GO:0044238;GO:0005975;GO:0008152;GO:0008150;GO:0005575;GO:0046658;GO:0031224;GO:0031226;GO:0110165;GO:0031225;GO:0015926;GO:0016787;GO:0003824;GO:0016798;GO:0008422;GO:0003674;GO:0004553;GO:0042973	BP:organic substance metabolic process;BP:primary metabolic process;BP:carbohydrate metabolic process;BP:metabolic process;BP:biological_process;CC:cellular_component;CC:anchored component of plasma membrane;CC:intrinsic component of membrane;CC:intrinsic component of plasma membrane;CC:cellular anatomical entity;CC:anchored component of membrane;MF:glucosidase activity;MF:hydrolase activity;MF:c…	PF00332.21;PF07983.16	Glyco_hydro_17;X8	Glycosyl hydrolases family 17;X8 domain
Os03t0792800-01	-	pep chromosome:IRGSP-1.0:3:32971331:32973196:1 gene:Os03g0792800 transcript:Os03t0792800-01 gene_biotype:protein_coding transcript_biotype:protein_coding description:Beta-1,3-glucanase-like protein	GO:0071704;GO:0044238;GO:0005975;GO:0008152;GO:0008150;GO:0016021;GO:0005575;GO:0046658;GO:0031224;GO:0031226;GO:0110165;GO:0031225;GO:0016787;GO:0015926;GO:0003824;GO:0016798;GO:0008422;GO:0003674;GO:0004553;GO:0042973	BP:organic substance metabolic process;BP:primary metabolic process;BP:carbohydrate metabolic process;BP:metabolic process;BP:biological_process;CC:integral component of membrane;CC:cellular_component;CC:anchored component of plasma membrane;CC:intrinsic component of membrane;CC:intrinsic component of plasma membrane;CC:cellular anatomical entity;CC:anchored component of membrane;MF:hydrolase act…	PF00332.21;PF07983.16	Glyco_hydro_17;X8	Glycosyl hydrolases family 17;X8 domain
Os01t0947000-01	-	pep chromosome:IRGSP-1.0:1:41629302:41631696:1 gene:Os01g0947000 transcript:Os01t0947000-01 gene_biotype:protein_coding transcript_biotype:protein_coding description:Similar to Beta-1,3-glucanase precursor	GO:0090304;GO:0034641;GO:0006807;GO:1901360;GO:0006139;GO:0051716;GO:0044260;GO:0071704;GO:0006281;GO:0009987;GO:0006725;GO:0006974;GO:0006950;GO:0008150;GO:0008152;GO:0046483;GO:0044238;GO:0005975;GO:0050896;GO:0044237;GO:0043170;GO:0033554;GO:0006259;GO:0046658;GO:0031226;GO:0031225;GO:0031224;GO:0110165;GO:0005575;GO:0035639;GO:0016798;GO:0003674;GO:0005488;GO:0003676;GO:0003677;GO:0000166;GO:…	BP:nucleic acid metabolic process;BP:cellular nitrogen compound metabolic process;BP:nitrogen compound metabolic process;BP:organic cyclic compound metabolic process;BP:nucleobase-containing compound metabolic process;BP:cellular response to stimulus;BP:cellular macromolecule metabolic process;BP:organic substance metabolic process;BP:DNA repair;BP:cellular process;BP:cellular aromatic compound m…	PF00332.21	Glyco_hydro_17	Glycosyl hydrolases family 17
Os07t0168600-02	-	pep chromosome:IRGSP-1.0:7:3668897:3672120:1 gene:Os07g0168600 transcript:Os07t0168600-02 gene_biotype:protein_coding transcript_biotype:protein_coding description:Similar to 3-glucanase	GO:0071704;GO:0044238;GO:0005975;GO:0008152;GO:0008150;GO:0016021;GO:0005575;GO:0046658;GO:0031224;GO:0031226;GO:0110165;GO:0031225;GO:0016787;GO:0015926;GO:0003824;GO:0016798;GO:0008422;GO:0003674;GO:0004553;GO:0042973	BP:organic substance metabolic process;BP:primary metabolic process;BP:carbohydrate metabolic process;BP:metabolic process;BP:biological_process;CC:integral component of membrane;CC:cellular_component;CC:anchored component of plasma membrane;CC:intrinsic component of membrane;CC:intrinsic component of plasma membrane;CC:cellular anatomical entity;CC:anchored component of membrane;MF:hydrolase act…	PF00332.21;PF07983.16	Glyco_hydro_17;X8	Glycosyl hydrolases family 17;X8 domain
Os11t0704600-02	-	pep chromosome:IRGSP-1.0:11:28838945:28842688:-1 gene:Os11g0704600 transcript:Os11t0704600-02 gene_biotype:protein_coding transcript_biotype:protein_coding description:Similar to Beta-1,3 glucanase	GO:0071704;GO:0044238;GO:0005975;GO:0008152;GO:0008150;GO:0005575;GO:0046658;GO:0031224;GO:0031226;GO:0110165;GO:0031225;GO:0016787;GO:0015926;GO:0003824;GO:0016798;GO:0008422;GO:0003674;GO:0004553;GO:0042973	BP:organic substance metabolic process;BP:primary metabolic process;BP:carbohydrate metabolic process;BP:metabolic process;BP:biological_process;CC:cellular_component;CC:anchored component of plasma membrane;CC:intrinsic component of membrane;CC:intrinsic component of plasma membrane;CC:cellular anatomical entity;CC:anchored component of membrane;MF:hydrolase activity;MF:glucosidase activity;MF:c…	PF00332.21;PF07983.16	Glyco_hydro_17;X8	Glycosyl hydrolases family 17;X8 domain

## Sheet: O-methyltransferase
Accession_id	Protein name	Description	GO_id	GO_term	Pfam_id	Domain	Domain description
Os04t0602900-01	-	pep chromosome:IRGSP-1.0:4:30428193:30431681:1 gene:Os04g0602900 transcript:Os04t0602900-01 gene_biotype:protein_coding transcript_biotype:protein_coding description:Similar to cDNA clone:J023087M06,	GO:0006479;GO:0018410;GO:0008213;GO:0006807;GO:0006481;GO:0044260;GO:0071704;GO:0032259;GO:0043687;GO:0009987;GO:0043412;GO:0036211;GO:0043414;GO:0008152;GO:0044238;GO:1901564;GO:0019538;GO:0044237;GO:0043170;GO:0008150;GO:0005783;GO:0005789;GO:0043227;GO:0043226;GO:0031224;GO:0031090;GO:0016021;GO:0016020;GO:0110165;GO:0043231;GO:0043229;GO:0005575;GO:0008171;GO:0003674;GO:0051998;GO:0008168;GO:…	BP:protein methylation;BP:C-terminal protein amino acid modification;BP:protein alkylation;BP:nitrogen compound metabolic process;BP:C-terminal protein methylation;BP:cellular macromolecule metabolic process;BP:organic substance metabolic process;BP:methylation;BP:post-translational protein modification;BP:cellular process;BP:macromolecule modification;BP:protein modification process;BP:macromole…	PF04140.17	ICMT	Isoprenylcysteine carboxyl methyltransferase
Os06t0152300-01	-	pep chromosome:IRGSP-1.0:6:2699910:2705021:1 gene:Os06g0152300 transcript:Os06t0152300-01 gene_biotype:protein_coding transcript_biotype:protein_coding description:Similar to Hexaprenyldihydroxybenzoate methyltransferase,	GO:0044249;GO:1901661;GO:0044283;GO:1901576;GO:1901663;GO:0071704;GO:0032259;GO:0006743;GO:0009987;GO:0008150;GO:0008152;GO:0042180;GO:0006744;GO:0042181;GO:0009058;GO:0044237;GO:0044281;GO:0043229;GO:0043227;GO:0043226;GO:0005737;GO:0005739;GO:0110165;GO:0031314;GO:0019898;GO:0043231;GO:0005575;GO:0031312;GO:0030580;GO:0008689;GO:0004395;GO:0003674;GO:0008169;GO:0008168;GO:0008425;GO:0016740;GO:…	BP:cellular biosynthetic process;BP:quinone metabolic process;BP:small molecule biosynthetic process;BP:organic substance biosynthetic process;BP:quinone biosynthetic process;BP:organic substance metabolic process;BP:methylation;BP:ubiquinone metabolic process;BP:cellular process;BP:biological_process;BP:metabolic process;BP:cellular ketone metabolic process;BP:ubiquinone biosynthetic process;BP:…	PF13489.9;PF08241.15;PF13649.9;PF13847.9;PF08242.15;PF02353.23;PF06325.16	Methyltransf_23;Methyltransf_11;Methyltransf_25;Methyltransf_31;Methyltransf_12;CMAS;PrmA	Methyltransferase domain;Methyltransferase domain;Methyltransferase domain;Methyltransferase domain;Methyltransferase domain;Mycolic acid cyclopropane synthetase;Ribosomal protein L11 methyltransferase
Os05t0548900-01	OsPEAMT2	pep chromosome:IRGSP-1.0:5:27229414:27233659:-1 gene:Os05g0548900 transcript:Os05t0548900-01 gene_biotype:protein_coding transcript_biotype:protein_coding gene_symbol:OsPEAMT2 description:Similar to Phosphoethanolamine methyltransferase	GO:0006656;GO:0006650;GO:0044249;GO:0006807;GO:0044255;GO:0045017;GO:0071704;GO:0032259;GO:0006644;GO:0006629;GO:1901576;GO:0009987;GO:0009058;GO:0008150;GO:0008152;GO:0046486;GO:0090407;GO:0008610;GO:0044238;GO:1901564;GO:1901566;GO:0008654;GO:0044237;GO:0006796;GO:0006793;GO:0019637;GO:0046474;GO:0046470;GO:0003674;GO:0052667;GO:0008168;GO:0016740;GO:0016741;GO:0008757;GO:0003824;GO:0000234;GO:…	BP:phosphatidylcholine biosynthetic process;BP:glycerophospholipid metabolic process;BP:cellular biosynthetic process;BP:nitrogen compound metabolic process;BP:cellular lipid metabolic process;BP:glycerolipid biosynthetic process;BP:organic substance metabolic process;BP:methylation;BP:phospholipid metabolic process;BP:lipid metabolic process;BP:organic substance biosynthetic process;BP:cellular …	PF13649.9;PF08241.15;PF13847.9;PF13489.9;PF08242.15;PF01209.21;PF02353.23;PF05891.15;PF01739.21;PF03848.17;PF05175.17;PF01135.22;PF00891.21	Methyltransf_25;Methyltransf_11;Methyltransf_31;Methyltransf_23;Methyltransf_12;Ubie_methyltran;CMAS;Methyltransf_PK;CheR;TehB;MTS;PCMT;Methyltransf_2	Methyltransferase domain;Methyltransferase domain;Methyltransferase domain;Methyltransferase domain;Methyltransferase domain;ubiE/COQ5 methyltransferase family;Mycolic acid cyclopropane synthetase;AdoMet dependent proline di-methyltransferase;CheR methyltransferase, SAM binding domain;Tellurite resistance protein TehB;Methyltransferase small domain;Protein-L-isoaspartat;O-methyltransferase domain
Os05t0515600-01	ZRP4	pep chromosome:IRGSP-1.0:5:25569090:25570887:-1 gene:Os05g0515600 transcript:Os05t0515600-01 gene_biotype:protein_coding transcript_biotype:protein_coding gene_symbol:ZRP4 description:Similar to O-methyltransferase ZRP4	GO:0008150;GO:0009987;GO:0006725;GO:0009058;GO:0044237;GO:0008152;GO:0019438;GO:0032259;GO:0044249;GO:0008171;GO:0008757;GO:0003824;GO:0016740;GO:0016741;GO:0003674;GO:0005488;GO:0005515;GO:0008168;GO:0046983	BP:biological_process;BP:cellular process;BP:cellular aromatic compound metabolic process;BP:biosynthetic process;BP:cellular metabolic process;BP:metabolic process;BP:aromatic compound biosynthetic process;BP:methylation;BP:cellular biosynthetic process;MF:O-methyltransferase activity;MF:S-adenosylmethionine-dependent methyltransferase activity;MF:catalytic activity;MF:transferase activity;MF:tr…	PF00891.21;PF08100.14	Methyltransf_2;Dimerisation	O-methyltransferase domain;Dimerisation domain
Os04t0175900-01	OsCOMTL6	pep chromosome:IRGSP-1.0:4:5178491:5186485:1 gene:Os04g0175900 transcript:Os04t0175900-01 gene_biotype:protein_coding transcript_biotype:protein_coding gene_symbol:OsCOMTL6 description:Winged helix repressor DNA-binding domain containing protein	GO:0008150;GO:0009987;GO:0006725;GO:0009058;GO:0044237;GO:0008152;GO:0019438;GO:0032259;GO:0044249;GO:0008171;GO:0008757;GO:0003824;GO:0016740;GO:0016741;GO:0003674;GO:0005488;GO:0005515;GO:0008168;GO:0046983	BP:biological_process;BP:cellular process;BP:cellular aromatic compound metabolic process;BP:biosynthetic process;BP:cellular metabolic process;BP:metabolic process;BP:aromatic compound biosynthetic process;BP:methylation;BP:cellular biosynthetic process;MF:O-methyltransferase activity;MF:S-adenosylmethionine-dependent methyltransferase activity;MF:catalytic activity;MF:transferase activity;MF:tr…	PF00891.21;PF08100.14	Methyltransf_2;Dimerisation	O-methyltransferase domain;Dimerisation domain
Os05t0567400-01	-	pep chromosome:IRGSP-1.0:5:28245031:28249577:1 gene:Os05g0567400 transcript:Os05t0567400-01 gene_biotype:protein_coding transcript_biotype:protein_coding description:Ribosomal RNA methyltransferase J domain containing protein	GO:0008152;GO:0000470;GO:0090304;GO:0034641;GO:0006807;GO:0034660;GO:1901360;GO:0006139;GO:0044260;GO:0000451;GO:0031167;GO:0071704;GO:0006364;GO:0032259;GO:0034470;GO:0043412;GO:0000453;GO:0009987;GO:0006725;GO:0000460;GO:0008150;GO:0000466;GO:0001510;GO:0009451;GO:0046483;GO:0016070;GO:0044238;GO:0016072;GO:0000154;GO:0044237;GO:0043170;GO:0000463;GO:0043414;GO:0006396;GO:0030687;GO:0030684;GO:…	BP:metabolic process;BP:maturation of LSU-rRNA;BP:nucleic acid metabolic process;BP:cellular nitrogen compound metabolic process;BP:nitrogen compound metabolic process;BP:ncRNA metabolic process;BP:organic cyclic compound metabolic process;BP:nucleobase-containing compound metabolic process;BP:cellular macromolecule metabolic process;BP:rRNA 2'-O-methylation;BP:rRNA methylation;BP:organic substan…	PF07780.15;PF01728.22;PF11861.11	Spb1_C;FtsJ;DUF3381	Spb1 C-terminal domain;FtsJ-like methyltransferase;Domain of unknown function
Os11t0307300-01	-	pep chromosome:IRGSP-1.0:11:11650220:11651887:-1 gene:Os11g0307300 transcript:Os11t0307300-01 gene_biotype:protein_coding transcript_biotype:protein_coding description:Herbicide safener binding protein	GO:0008150;GO:0009987;GO:0006725;GO:0009058;GO:0044237;GO:0008152;GO:0019438;GO:0032259;GO:0044249;GO:0008171;GO:0008757;GO:0003824;GO:0016740;GO:0016741;GO:0003674;GO:0005488;GO:0005515;GO:0008168;GO:0046983	BP:biological_process;BP:cellular process;BP:cellular aromatic compound metabolic process;BP:biosynthetic process;BP:cellular metabolic process;BP:metabolic process;BP:aromatic compound biosynthetic process;BP:methylation;BP:cellular biosynthetic process;MF:O-methyltransferase activity;MF:S-adenosylmethionine-dependent methyltransferase activity;MF:catalytic activity;MF:transferase activity;MF:tr…	PF00891.21;PF08100.14	Methyltransf_2;Dimerisation	O-methyltransferase domain;Dimerisation domain
Os12t0441300-00	-	pep chromosome:IRGSP-1.0:12:14714136:14716501:-1 gene:Os12g0441300 transcript:Os12t0441300-00 gene_biotype:protein_coding transcript_biotype:protein_coding description:O-methyltransferase, family 2 protein	GO:0008150;GO:0009987;GO:0006725;GO:0009058;GO:0044237;GO:0008152;GO:0019438;GO:0032259;GO:0044249;GO:0008171;GO:0008757;GO:0003824;GO:0016740;GO:0016741;GO:0003674;GO:0005488;GO:0005515;GO:0008168;GO:0046983	BP:biological_process;BP:cellular process;BP:cellular aromatic compound metabolic process;BP:biosynthetic process;BP:cellular metabolic process;BP:metabolic process;BP:aromatic compound biosynthetic process;BP:methylation;BP:cellular biosynthetic process;MF:O-methyltransferase activity;MF:S-adenosylmethionine-dependent methyltransferase activity;MF:catalytic activity;MF:transferase activity;MF:tr…	PF00891.21;PF08100.14	Methyltransf_2;Dimerisation	O-methyltransferase domain;Dimerisation domain
Os06t0132400-01	ChlM	pep chromosome:IRGSP-1.0:6:1733988:1734456:-1 gene:Os06g0132400 transcript:Os06t0132400-01 gene_biotype:protein_coding transcript_biotype:protein_coding gene_symbol:ChlM description:Similar to Magnesium-protoporphyrin O-methyltransferase	GO:0006778;GO:0006779;GO:0044249;GO:0034641;GO:0006807;GO:1901362;GO:1901360;GO:1901576;GO:0015994;GO:0015995;GO:0042440;GO:0071704;GO:0033013;GO:0033014;GO:0032259;GO:0018130;GO:0009987;GO:0006725;GO:0009058;GO:0008150;GO:0008152;GO:0044271;GO:0046148;GO:0046483;GO:1901564;GO:1901566;GO:0044237;GO:0019438;GO:0003674;GO:0008168;GO:0016740;GO:0016741;GO:0046406;GO:0008757;GO:0003824;GO:0008171	BP:porphyrin-containing compound metabolic process;BP:porphyrin-containing compound biosynthetic process;BP:cellular biosynthetic process;BP:cellular nitrogen compound metabolic process;BP:nitrogen compound metabolic process;BP:organic cyclic compound biosynthetic process;BP:organic cyclic compound metabolic process;BP:organic substance biosynthetic process;BP:chlorophyll metabolic process;BP:chl…	PF07109.14	Mg-por_mtran_C	Magnesium-protoporphyrin IX methyltransferase C-terminus
Os09t0481400-01	-	pep chromosome:IRGSP-1.0:9:18475033:18476381:-1 gene:Os09g0481400 transcript:Os09t0481400-01 gene_biotype:protein_coding transcript_biotype:protein_coding description:Similar to Caffeoyl-CoA O-methyltransferase	GO:0008150;GO:0008152;GO:0032259;GO:0008171;GO:0008757;GO:0003824;GO:0016740;GO:0016741;GO:0003674;GO:0008168	BP:biological_process;BP:metabolic process;BP:methylation;MF:O-methyltransferase activity;MF:S-adenosylmethionine-dependent methyltransferase activity;MF:catalytic activity;MF:transferase activity;MF:transferase activity, transferring one-carbon groups;MF:molecular_function;MF:methyltransferase activity;	PF01596.20;PF13578.9	Methyltransf_3;Methyltransf_24	O-methyltransferase;Methyltransferase domain
Os08t0498400-01	ROMT	pep chromosome:IRGSP-1.0:8:24593305:24597525:-1 gene:Os08g0498400 transcript:Os08t0498400-01 gene_biotype:protein_coding transcript_biotype:protein_coding gene_symbol:ROMT-17 description:Similar to Caffeoyl-CoA 3-O-methyltransferase	GO:0032259;GO:0008150;GO:0008152;GO:0043169;GO:0008171;GO:0008757;GO:0043167;GO:0003824;GO:0016740;GO:0016741;GO:0003674;GO:0005488;GO:0008168;GO:0046872	BP:methylation;BP:biological_process;BP:metabolic process;MF:cation binding;MF:O-methyltransferase activity;MF:S-adenosylmethionine-dependent methyltransferase activity;MF:ion binding;MF:catalytic activity;MF:transferase activity;MF:transferase activity, transferring one-carbon groups;MF:molecular_function;MF:binding;MF:methyltransferase activity;MF:metal ion binding;	PF01596.20;PF13578.9	Methyltransf_3;Methyltransf_24	O-methyltransferase;Methyltransferase domain
Os08t0557000-01	PIMT1	pep chromosome:IRGSP-1.0:8:27877376:27880017:1 gene:Os08g0557000 transcript:Os08t0557000-01 gene_biotype:protein_coding transcript_biotype:protein_coding gene_symbol:PIMT1 description:L-isoaspartate methyltransferase, iso-Asp-containing protein repairing enzyme, Seed vigor and longevit	GO:0005737;GO:0005575;GO:0110165;GO:0008171;GO:0008757;GO:0140096;GO:0003824;GO:0016740;GO:0016741;GO:0003674;GO:0051998;GO:0008276;GO:0008168;GO:0010340;GO:0004719	CC:cytoplasm;CC:cellular_component;CC:cellular anatomical entity;MF:O-methyltransferase activity;MF:S-adenosylmethionine-dependent methyltransferase activity;MF:catalytic activity, acting on a protein;MF:catalytic activity;MF:transferase activity;MF:transferase activity, transferring one-carbon groups;MF:molecular_function;MF:protein carboxyl O-methyltransferase activity;MF:protein methyltransfer…	PF01135.22;PF13847.9	PCMT;Methyltransf_31	Protein-L-isoaspartat;Methyltransferase domain
Os08t0498100-01	OsOMT26	pep chromosome:IRGSP-1.0:8:24586613:24587908:-1 gene:Os08g0498100 transcript:Os08t0498100-01 gene_biotype:protein_coding transcript_biotype:protein_coding gene_symbol:OsOMT26 description:Similar to Caffeoyl-CoA O-methyltransferase	GO:0008150;GO:0008152;GO:0032259;GO:0043231;GO:0005634;GO:0043229;GO:0005575;GO:0043227;GO:0043226;GO:0110165;GO:0008171;GO:0046872;GO:0043169;GO:0008757;GO:0043167;GO:0003824;GO:0016740;GO:0016741;GO:0003674;GO:0008168;GO:0005488	BP:biological_process;BP:metabolic process;BP:methylation;CC:intracellular membrane-bounded organelle;CC:nucleus;CC:intracellular organelle;CC:cellular_component;CC:membrane-bounded organelle;CC:organelle;CC:cellular anatomical entity;MF:O-methyltransferase activity;MF:metal ion binding;MF:cation binding;MF:S-adenosylmethionine-dependent methyltransferase activity;MF:ion binding;MF:catalytic acti…	PF01596.20;PF13578.9	Methyltransf_3;Methyltransf_24	O-methyltransferase;Methyltransferase domain
Os07t0247100-01	LLB	pep chromosome:IRGSP-1.0:7:8194024:8199881:1 gene:Os07g0247100 transcript:Os07t0247100-01 gene_biotype:protein_coding transcript_biotype:protein_coding gene_symbol:LLB description:Chloroplast-localised putative leucine carboxyl methyltransferase (LCMT), O-methyltransferase, Regulation of jasmonate (JA)- and brassinosteroid (BR)-mediated growth and defence responses, Leaf senescence, heading date …	GO:0044249;GO:0034641;GO:0006807;GO:1901362;GO:1901360;GO:0042445;GO:0042446;GO:0034754;GO:0071704;GO:0065007;GO:0065008;GO:0018130;GO:0030186;GO:0030187;GO:1901576;GO:0009987;GO:0006725;GO:0010817;GO:0009058;GO:0008150;GO:0008152;GO:0042435;GO:0044271;GO:0042430;GO:0046483;GO:0043604;GO:0032259;GO:1901564;GO:1901566;GO:0043603;GO:0044237;GO:0019438;GO:0043226;GO:0009536;GO:0043227;GO:0110165;GO:…	BP:cellular biosynthetic process;BP:cellular nitrogen compound metabolic process;BP:nitrogen compound metabolic process;BP:organic cyclic compound biosynthetic process;BP:organic cyclic compound metabolic process;BP:hormone metabolic process;BP:hormone biosynthetic process;BP:cellular hormone metabolic process;BP:organic substance metabolic process;BP:biological regulation;BP:regulation of biolog…	PF04072.17	LCM	Leucine carboxyl methyltransferase
Os07t0462800-00	-	pep chromosome:IRGSP-1.0:7:16272981:16274517:1 gene:Os07g0462800 transcript:Os07t0462800-00 gene_biotype:protein_coding transcript_biotype:protein_coding description:O-methyltransferase, family 2 domain containing protein	GO:0008150;GO:0009987;GO:0006725;GO:0009058;GO:0044237;GO:0008152;GO:0019438;GO:0032259;GO:0044249;GO:0008171;GO:0008757;GO:0003824;GO:0016740;GO:0016741;GO:0003674;GO:0005488;GO:0005515;GO:0008168;GO:0046983	BP:biological_process;BP:cellular process;BP:cellular aromatic compound metabolic process;BP:biosynthetic process;BP:cellular metabolic process;BP:metabolic process;BP:aromatic compound biosynthetic process;BP:methylation;BP:cellular biosynthetic process;MF:O-methyltransferase activity;MF:S-adenosylmethionine-dependent methyltransferase activity;MF:catalytic activity;MF:transferase activity;MF:tr…	PF00891.21;PF08100.14	Methyltransf_2;Dimerisation	O-methyltransferase domain;Dimerisation domain
Os04t0481400-02	PIMT2	pep chromosome:IRGSP-1.0:4:24075253:24077518:-1 gene:Os04g0481400 transcript:Os04t0481400-02 gene_biotype:protein_coding transcript_biotype:protein_coding gene_symbol:PIMT2 description:Similar to Protein-L-isoaspartate O-methyltransferase	GO:0005737;GO:0005575;GO:0110165;GO:0008171;GO:0008757;GO:0140096;GO:0003824;GO:0016740;GO:0016741;GO:0003674;GO:0051998;GO:0008276;GO:0008168;GO:0010340;GO:0004719	CC:cytoplasm;CC:cellular_component;CC:cellular anatomical entity;MF:O-methyltransferase activity;MF:S-adenosylmethionine-dependent methyltransferase activity;MF:catalytic activity, acting on a protein;MF:catalytic activity;MF:transferase activity;MF:transferase activity, transferring one-carbon groups;MF:molecular_function;MF:protein carboxyl O-methyltransferase activity;MF:protein methyltransfer…	PF01135.22;PF13847.9	PCMT;Methyltransf_31	Protein-L-isoaspartat;Methyltransferase domain
Os04t0196200-00	-	pep chromosome:IRGSP-1.0:4:6564647:6566873:1 gene:Os04g0196200 transcript:Os04t0196200-00 gene_biotype:protein_coding transcript_biotype:protein_coding description:Winged helix repressor DNA-binding domain containing protein	GO:0008150;GO:0009987;GO:0006725;GO:0009058;GO:0044237;GO:0008152;GO:0019438;GO:0032259;GO:0044249;GO:0008171;GO:0008757;GO:0003824;GO:0016740;GO:0016741;GO:0003674;GO:0005488;GO:0005515;GO:0008168;GO:0046983	BP:biological_process;BP:cellular process;BP:cellular aromatic compound metabolic process;BP:biosynthetic process;BP:cellular metabolic process;BP:metabolic process;BP:aromatic compound biosynthetic process;BP:methylation;BP:cellular biosynthetic process;MF:O-methyltransferase activity;MF:S-adenosylmethionine-dependent methyltransferase activity;MF:catalytic activity;MF:transferase activity;MF:tr…	PF00891.21;PF08100.14	Methyltransf_2;Dimerisation	O-methyltransferase domain;Dimerisation domain
Os02t0701600-01	OsVTE4	pep chromosome:IRGSP-1.0:2:28894065:28897418:1 gene:Os02g0701600 transcript:Os02t0701600-01 gene_biotype:protein_coding transcript_biotype:protein_coding gene_symbol:OsVTE4 description:Similar to Tocopherol O-methyltransferase,	GO:0006775;GO:0044249;GO:0044281;GO:0044283;GO:1901360;GO:1901576;GO:1901362;GO:0046483;GO:0071704;GO:0032259;GO:0010189;GO:0006766;GO:0009987;GO:0009058;GO:0008150;GO:0008152;GO:0042360;GO:0042362;GO:0044237;GO:0009110;GO:0018130;GO:1901617;GO:1901615;GO:0043229;GO:0043227;GO:0043226;GO:0009536;GO:0110165;GO:0009507;GO:0043231;GO:0005575;GO:0003674;GO:0008168;GO:0016740;GO:0016741;GO:0003824;GO:…	BP:fat-soluble vitamin metabolic process;BP:cellular biosynthetic process;BP:small molecule metabolic process;BP:small molecule biosynthetic process;BP:organic cyclic compound metabolic process;BP:organic substance biosynthetic process;BP:organic cyclic compound biosynthetic process;BP:heterocycle metabolic process;BP:organic substance metabolic process;BP:methylation;BP:vitamin E biosynthetic pr…	PF08241.15;PF13649.9;PF13489.9;PF13847.9;PF02353.23;PF08242.15;PF01209.21	Methyltransf_11;Methyltransf_25;Methyltransf_23;Methyltransf_31;CMAS;Methyltransf_12;Ubie_methyltran	Methyltransferase domain;Methyltransferase domain;Methyltransferase domain;Methyltransferase domain;Mycolic acid cyclopropane synthetase;Methyltransferase domain;ubiE/COQ5 methyltransferase family
Os04t0319600-01	-	pep chromosome:IRGSP-1.0:4:14675326:14679021:1 gene:Os04g0319600 transcript:Os04t0319600-01 gene_biotype:protein_coding transcript_biotype:protein_coding description:tRNA methyltransferase complex GCD14 subunit domain containing protein	GO:0009451;GO:0090304;GO:0034641;GO:0006807;GO:0034660;GO:0034470;GO:1901360;GO:0030488;GO:0044260;GO:0071704;GO:0006400;GO:0032259;GO:0008033;GO:0006139;GO:0009987;GO:0006725;GO:0043412;GO:0043414;GO:0008152;GO:0001510;GO:0046483;GO:0016070;GO:0044238;GO:0044237;GO:0043170;GO:0006399;GO:0008150;GO:0006396;GO:1990234;GO:0043227;GO:0043226;GO:0031515;GO:0005634;GO:0034708;GO:0110165;GO:1902494;GO:…	BP:RNA modification;BP:nucleic acid metabolic process;BP:cellular nitrogen compound metabolic process;BP:nitrogen compound metabolic process;BP:ncRNA metabolic process;BP:ncRNA processing;BP:organic cyclic compound metabolic process;BP:tRNA methylation;BP:cellular macromolecule metabolic process;BP:organic substance metabolic process;BP:tRNA modification;BP:methylation;BP:tRNA processing;BP:nucle…	PF08704.13;PF01135.22;PF13649.9;PF13847.9	GCD14;PCMT;Methyltransf_25;Methyltransf_31	tRNA methyltransferase complex GCD14 subunit;Protein-L-isoaspartat;Methyltransferase domain;Methyltransferase domain
Os02t0556400-01	-	pep chromosome:IRGSP-1.0:2:21039695:21042737:-1 gene:Os02g0556400 transcript:Os02t0556400-01 gene_biotype:protein_coding transcript_biotype:protein_coding description:tRNA guanosine-2'-O-methyltransferase, TRM11 domain containing protein	GO:0001510;GO:0009451;GO:0090304;GO:0034641;GO:0006807;GO:0008033;GO:0034660;GO:1901657;GO:1901360;GO:0006139;GO:0043414;GO:0044260;GO:1901068;GO:0042278;GO:0071704;GO:0006400;GO:0032259;GO:0080180;GO:0034470;GO:0009987;GO:0006725;GO:0072521;GO:0008150;GO:0009116;GO:0008152;GO:0009119;GO:0046128;GO:0055086;GO:0046483;GO:0016070;GO:0044238;GO:1901564;GO:1901135;GO:0043412;GO:0044237;GO:0043170;GO:…	BP:RNA methylation;BP:RNA modification;BP:nucleic acid metabolic process;BP:cellular nitrogen compound metabolic process;BP:nitrogen compound metabolic process;BP:tRNA processing;BP:ncRNA metabolic process;BP:glycosyl compound metabolic process;BP:organic cyclic compound metabolic process;BP:nucleobase-containing compound metabolic process;BP:macromolecule methylation;BP:cellular macromolecule me…	PF01170.21	UPF0020	Putative RNA methylase family UPF0020
Os11t0306400-01	-	pep chromosome:IRGSP-1.0:11:11591738:11596168:-1 gene:Os11g0306400 transcript:Os11t0306400-01 gene_biotype:protein_coding transcript_biotype:protein_coding description:Similar to Herbicide safener	GO:0008150;GO:0009987;GO:0006725;GO:0009058;GO:0044237;GO:0008152;GO:0019438;GO:0032259;GO:0044249;GO:0008171;GO:0008757;GO:0003824;GO:0016740;GO:0016741;GO:0003674;GO:0005488;GO:0005515;GO:0008168;GO:0046983	BP:biological_process;BP:cellular process;BP:cellular aromatic compound metabolic process;BP:biosynthetic process;BP:cellular metabolic process;BP:metabolic process;BP:aromatic compound biosynthetic process;BP:methylation;BP:cellular biosynthetic process;MF:O-methyltransferase activity;MF:S-adenosylmethionine-dependent methyltransferase activity;MF:catalytic activity;MF:transferase activity;MF:tr…	PF00891.21;PF08100.14	Methyltransf_2;Dimerisation	O-methyltransferase domain;Dimerisation domain
Os09t0518900-01	-	pep chromosome:IRGSP-1.0:9:20258663:20259964:-1 gene:Os09g0518900 transcript:Os09t0518900-01 gene_biotype:protein_coding transcript_biotype:protein_coding description:Rhamnosyl O-methyltransferase/Cephalosporin hydroxylase domain containing protein	GO:0005575;GO:0016021;GO:0110165;GO:0031224	CC:cellular_component;CC:integral component of membrane;CC:cellular anatomical entity;CC:intrinsic component of membrane;	PF13578.9	Methyltransf_24	Methyltransferase domain
Os11t0303600-01	OMT	pep chromosome:IRGSP-1.0:11:11430729:11432962:-1 gene:Os11g0303600 transcript:Os11t0303600-01 gene_biotype:protein_coding transcript_biotype:protein_coding gene_symbol:OMT description:Similar to Herbicide safener	GO:0008150;GO:0009987;GO:0006725;GO:0009058;GO:0044237;GO:0008152;GO:0019438;GO:0032259;GO:0044249;GO:0008171;GO:0008757;GO:0003824;GO:0016740;GO:0016741;GO:0003674;GO:0005488;GO:0005515;GO:0008168;GO:0046983	BP:biological_process;BP:cellular process;BP:cellular aromatic compound metabolic process;BP:biosynthetic process;BP:cellular metabolic process;BP:metabolic process;BP:aromatic compound biosynthetic process;BP:methylation;BP:cellular biosynthetic process;MF:O-methyltransferase activity;MF:S-adenosylmethionine-dependent methyltransferase activity;MF:catalytic activity;MF:transferase activity;MF:tr…	PF00891.21;PF08100.14	Methyltransf_2;Dimerisation	O-methyltransferase domain;Dimerisation domain
Os06t0165800-01	ROMT	pep chromosome:IRGSP-1.0:6:3314114:3315452:1 gene:Os06g0165800 transcript:Os06t0165800-01 gene_biotype:protein_coding transcript_biotype:protein_coding gene_symbol:ROMT-16 description:Similar to Caffeoyl-CoA 3-O-methyltransferase	GO:0008150;GO:0008152;GO:0032259;GO:0008171;GO:0008757;GO:0003824;GO:0016740;GO:0016741;GO:0003674;GO:0008168	BP:biological_process;BP:metabolic process;BP:methylation;MF:O-methyltransferase activity;MF:S-adenosylmethionine-dependent methyltransferase activity;MF:catalytic activity;MF:transferase activity;MF:transferase activity, transferring one-carbon groups;MF:molecular_function;MF:methyltransferase activity;	PF01596.20;PF13578.9	Methyltransf_3;Methyltransf_24	O-methyltransferase;Methyltransferase domain
Os08t0157500-01	ROMT9	pep chromosome:IRGSP-1.0:8:3337804:3340918:-1 gene:Os08g0157500 transcript:Os08t0157500-01 gene_biotype:protein_coding transcript_biotype:protein_coding gene_symbol:ROMT9 description:Caffeic acid O-methyltransferase, Flavonoid 3'-O-methyltransferase, Melatonin biosynthesis, Tricin biosynthesi	GO:1901566;GO:0065008;GO:0044271;GO:1901564;GO:0044249;GO:0034641;GO:0030187;GO:0009698;GO:0009699;GO:1901360;GO:1901576;GO:0042440;GO:0009808;GO:0044550;GO:1901362;GO:0034754;GO:0071704;GO:0065007;GO:0032259;GO:0018130;GO:0030186;GO:0009987;GO:0042445;GO:0019748;GO:0006725;GO:0042446;GO:0009058;GO:0008150;GO:0008152;GO:0042435;GO:0009809;GO:0010817;GO:0046148;GO:0046483;GO:0043604;GO:0051554;GO:…	BP:organonitrogen compound biosynthetic process;BP:regulation of biological quality;BP:cellular nitrogen compound biosynthetic process;BP:organonitrogen compound metabolic process;BP:cellular biosynthetic process;BP:cellular nitrogen compound metabolic process;BP:melatonin biosynthetic process;BP:phenylpropanoid metabolic process;BP:phenylpropanoid biosynthetic process;BP:organic cyclic compound …	PF00891.21;PF08100.14	Methyltransf_2;Dimerisation	O-methyltransferase domain;Dimerisation domain
Os02t0823400-01	OsCOMTL4	pep chromosome:IRGSP-1.0:2:35370515:35373519:1 gene:Os02g0823400 transcript:Os02t0823400-01 gene_biotype:protein_coding transcript_biotype:protein_coding gene_symbol:OsCOMTL4 description:Similar to S-adenosyl-L-methionine: beta-alanine	GO:0019752;GO:0044249;GO:0034641;GO:0006807;GO:0044281;GO:0072524;GO:1901360;GO:0009820;GO:0071704;GO:0032259;GO:1901847;GO:0009987;GO:0006725;GO:0032787;GO:0009058;GO:0008150;GO:0008152;GO:0043436;GO:0046483;GO:1901564;GO:0006082;GO:0044237;GO:0019438;GO:0110165;GO:0005829;GO:0005575;GO:0003674;GO:0008168;GO:0016740;GO:0016741;GO:0008757;GO:0008938;GO:0003824;GO:0008171;GO:0008170	BP:carboxylic acid metabolic process;BP:cellular biosynthetic process;BP:cellular nitrogen compound metabolic process;BP:nitrogen compound metabolic process;BP:small molecule metabolic process;BP:pyridine-containing compound metabolic process;BP:organic cyclic compound metabolic process;BP:alkaloid metabolic process;BP:organic substance metabolic process;BP:methylation;BP:nicotinate metabolic pro…	PF00891.21	Methyltransf_2	O-methyltransferase domain
Os09t0344500-01	ZRP4	pep chromosome:IRGSP-1.0:9:10740343:10741908:-1 gene:Os09g0344500 transcript:Os09t0344500-01 gene_biotype:protein_coding transcript_biotype:protein_coding gene_symbol:ZRP4 description:Similar to O-methyltransferase ZRP4	GO:0044249;GO:0034641;GO:0006807;GO:1901362;GO:1901360;GO:0042445;GO:0042446;GO:0034754;GO:0071704;GO:0065007;GO:0065008;GO:0018130;GO:0030186;GO:0030187;GO:1901576;GO:0009987;GO:0006725;GO:0010817;GO:0009058;GO:0008150;GO:0008152;GO:0042435;GO:0044271;GO:0042430;GO:0046483;GO:0043604;GO:0032259;GO:1901564;GO:1901566;GO:0043603;GO:0044237;GO:0019438;GO:0005737;GO:0110165;GO:0005575;GO:0003674;GO:…	BP:cellular biosynthetic process;BP:cellular nitrogen compound metabolic process;BP:nitrogen compound metabolic process;BP:organic cyclic compound biosynthetic process;BP:organic cyclic compound metabolic process;BP:hormone metabolic process;BP:hormone biosynthetic process;BP:cellular hormone metabolic process;BP:organic substance metabolic process;BP:biological regulation;BP:regulation of biolog…	PF00891.21;PF08100.14	Methyltransf_2;Dimerisation	O-methyltransferase domain;Dimerisation domain
Os07t0164000-01	WAF1	pep chromosome:IRGSP-1.0:7:3429482:3434732:-1 gene:Os07g0164000 transcript:Os07t0164000-01 gene_biotype:protein_coding transcript_biotype:protein_coding gene_symbol:WAF1 description:Small RNA methyltransferase, Small RNA stabilization, Regulation of shoot developmen	GO:0030422;GO:0090304;GO:0034641;GO:0006807;GO:0034660;GO:0034587;GO:1901360;GO:0070918;GO:0006139;GO:0071704;GO:0034470;GO:0009987;GO:0006725;GO:0008150;GO:0008152;GO:0046483;GO:0016070;GO:0044238;GO:0044237;GO:0043170;GO:0006396;GO:0043227;GO:0043226;GO:0005737;GO:0005634;GO:0110165;GO:0043231;GO:0043229;GO:0005575;GO:1901363;GO:0003674;GO:0008270;GO:0003676;GO:0008168;GO:0046914;GO:0043167;GO:…	BP:production of siRNA involved in RNA interference;BP:nucleic acid metabolic process;BP:cellular nitrogen compound metabolic process;BP:nitrogen compound metabolic process;BP:ncRNA metabolic process;BP:piRNA metabolic process;BP:organic cyclic compound metabolic process;BP:production of small RNA involved in gene silencing by RNA;BP:nucleobase-containing compound metabolic process;BP:organic sub…	PF18441.4;PF17842.4;PF08242.15;PF08241.15;PF13649.9;PF13847.9;PF13489.9	Hen1_Lam_C;dsRBD2;Methyltransf_12;Methyltransf_11;Methyltransf_25;Methyltransf_31;Methyltransf_23	Hen1 La-motif C-terminal domain;Double-stranded RNA binding domain 2;Methyltransferase domain;Methyltransferase domain;Methyltransferase domain;Methyltransferase domain;Methyltransferase domain
Os08t0290700-01	-	pep chromosome:IRGSP-1.0:8:11607393:11608814:1 gene:Os08g0290700 transcript:Os08t0290700-01 gene_biotype:protein_coding transcript_biotype:protein_coding description:Winged helix repressor DNA-binding domain containing protein	GO:0008150;GO:0009987;GO:0006725;GO:0009058;GO:0044237;GO:0008152;GO:0019438;GO:0032259;GO:0044249;GO:0008171;GO:0008757;GO:0003824;GO:0016740;GO:0016741;GO:0003674;GO:0005488;GO:0005515;GO:0008168;GO:0046983	BP:biological_process;BP:cellular process;BP:cellular aromatic compound metabolic process;BP:biosynthetic process;BP:cellular metabolic process;BP:metabolic process;BP:aromatic compound biosynthetic process;BP:methylation;BP:cellular biosynthetic process;MF:O-methyltransferase activity;MF:S-adenosylmethionine-dependent methyltransferase activity;MF:catalytic activity;MF:transferase activity;MF:tr…	PF00891.21;PF08100.14	Methyltransf_2;Dimerisation	O-methyltransferase domain;Dimerisation domain

## Sheet: Polygalacturonase
Accession_id	Protein name	Description	GO_id	GO_term	Pfam_id	Domain	Domain description
Os06t0106800-01	-	pep chromosome:IRGSP-1.0:6:439064:441551:-1 gene:Os06g0106800 transcript:Os06t0106800-01 gene_biotype:protein_coding transcript_biotype:protein_coding description:Similar to glycoside hydrolase,	GO:0044238;GO:0005975;GO:0071704;GO:0008152;GO:0008150;GO:0003824;GO:0016787;GO:0016829;GO:0016798;GO:0004650;GO:0003674;GO:0004553	BP:primary metabolic process;BP:carbohydrate metabolic process;BP:organic substance metabolic process;BP:metabolic process;BP:biological_process;MF:catalytic activity;MF:hydrolase activity;MF:lyase activity;MF:hydrolase activity, acting on glycosyl bonds;MF:polygalacturonase activity;MF:molecular_function;MF:hydrolase activity, hydrolyzing O-glycosyl compounds;	PF00295.20;PF12708.10	Glyco_hydro_28;Pectate_lyase_3	Glycosyl hydrolases family 28;Pectate lyase superfamily protein
Os08t0380100-02	OsBURP12	pep chromosome:IRGSP-1.0:8:17904247:17906373:1 gene:Os08g0380100 transcript:Os08t0380100-02 gene_biotype:protein_coding transcript_biotype:protein_coding gene_symbol:OsBURP12 description:Similar to Polygalacturonase isoenzyme	------	------	PF03181.18	BURP	BURP domain
Os09t0487600-01	OsPGL35	pep chromosome:IRGSP-1.0:9:18801173:18803450:-1 gene:Os09g0487600 transcript:Os09t0487600-01 gene_biotype:protein_coding transcript_biotype:protein_coding gene_symbol:OsPGL35 description:Similar to polygalacturonase	GO:0044238;GO:0005975;GO:0071704;GO:0008150;GO:0008152;GO:0016787;GO:0003824;GO:0016798;GO:0004650;GO:0004553;GO:0003674	BP:primary metabolic process;BP:carbohydrate metabolic process;BP:organic substance metabolic process;BP:biological_process;BP:metabolic process;MF:hydrolase activity;MF:catalytic activity;MF:hydrolase activity, acting on glycosyl bonds;MF:polygalacturonase activity;MF:hydrolase activity, hydrolyzing O-glycosyl compounds;MF:molecular_function;	PF00295.20;PF12708.10;PF13229.9	Glyco_hydro_28;Pectate_lyase_3;Beta_helix	Glycosyl hydrolases family 28;Pectate lyase superfamily protein;Right handed beta helix region
Os07t0568700-02	FOR1	pep chromosome:IRGSP-1.0:7:22874257:22875705:-1 gene:Os07g0568700 transcript:Os07t0568700-02 gene_biotype:protein_coding transcript_biotype:protein_coding gene_symbol:FOR1 description:Polygalacturonase-inhibiting protein, Inhibitor of fungal polygalacturonase, Regulation of floral organ numbe	GO:0032502;GO:0007389;GO:0032501;GO:0022414;GO:0048833;GO:0048832;GO:0050793;GO:0003006;GO:0008150;GO:0003002;GO:0065007;GO:0050789;GO:0003674;GO:0030234;GO:0004857;GO:0098772	BP:developmental process;BP:pattern specification process;BP:multicellular organismal process;BP:reproductive process;BP:specification of floral organ number;BP:specification of plant organ number;BP:regulation of developmental process;BP:developmental process involved in reproduction;BP:biological_process;BP:regionalization;BP:biological regulation;BP:regulation of biological process;MF:molecula…	PF13855.9;PF12799.10;PF08263.15	LRR_8;LRR_4;LRRNT_2	Leucine rich repeat;Leucine Rich repeats;Leucine rich repeat N-terminal domain
Os03t0124900-01	OsPGL29	pep chromosome:IRGSP-1.0:3:1430583:1433728:1 gene:Os03g0124900 transcript:Os03t0124900-01 gene_biotype:protein_coding transcript_biotype:protein_coding gene_symbol:OsPGL29 description:Pectin lyase fold/virulence factor domain containing protein	GO:0044238;GO:0005975;GO:0071704;GO:0008150;GO:0008152;GO:0016787;GO:0003824;GO:0016798;GO:0004650;GO:0004553;GO:0003674	BP:primary metabolic process;BP:carbohydrate metabolic process;BP:organic substance metabolic process;BP:biological_process;BP:metabolic process;MF:hydrolase activity;MF:catalytic activity;MF:hydrolase activity, acting on glycosyl bonds;MF:polygalacturonase activity;MF:hydrolase activity, hydrolyzing O-glycosyl compounds;MF:molecular_function;	PF00295.20;PF12708.10	Glyco_hydro_28;Pectate_lyase_3	Glycosyl hydrolases family 28;Pectate lyase superfamily protein
Os01t0618900-01	OsPGL31	pep chromosome:IRGSP-1.0:1:24630323:24632326:1 gene:Os01g0618900 transcript:Os01t0618900-01 gene_biotype:protein_coding transcript_biotype:protein_coding gene_symbol:OsPGL31 description:Similar to Polygalacturonase	GO:0044238;GO:0005975;GO:0071704;GO:0008152;GO:0008150;GO:0003824;GO:0016787;GO:0016829;GO:0016798;GO:0004650;GO:0003674;GO:0004553	BP:primary metabolic process;BP:carbohydrate metabolic process;BP:organic substance metabolic process;BP:metabolic process;BP:biological_process;MF:catalytic activity;MF:hydrolase activity;MF:lyase activity;MF:hydrolase activity, acting on glycosyl bonds;MF:polygalacturonase activity;MF:molecular_function;MF:hydrolase activity, hydrolyzing O-glycosyl compounds;	PF00295.20;PF13229.9	Glyco_hydro_28;Beta_helix	Glycosyl hydrolases family 28;Right handed beta helix region
Os08t0505900-01	PGIP6	pep chromosome:IRGSP-1.0:8:25015802:25017363:-1 gene:Os08g0505900 transcript:Os08t0505900-01 gene_biotype:protein_coding transcript_biotype:protein_coding gene_symbol:PGIP6 description:Leucine-rich repeat (LRR) protein, Inhibitor of fungal polygalacturonase, Defence respons	------	------	PF13855.9;PF00560.36;PF12799.10;PF08263.15	LRR_8;LRR_1;LRR_4;LRRNT_2	Leucine rich repeat;Leucine Rich Repeat;Leucine Rich repeats;Leucine rich repeat N-terminal domain
Os02t0256100-03	OsPGL23	pep chromosome:IRGSP-1.0:2:8834599:8837476:1 gene:Os02g0256100 transcript:Os02t0256100-03 gene_biotype:protein_coding transcript_biotype:protein_coding gene_symbol:OsPGL23 description:Pectin lyase fold/virulence factor domain containing protein	GO:0044238;GO:0005975;GO:0071704;GO:0008152;GO:0008150;GO:0003824;GO:0016787;GO:0016829;GO:0016798;GO:0004650;GO:0003674;GO:0004553	BP:primary metabolic process;BP:carbohydrate metabolic process;BP:organic substance metabolic process;BP:metabolic process;BP:biological_process;MF:catalytic activity;MF:hydrolase activity;MF:lyase activity;MF:hydrolase activity, acting on glycosyl bonds;MF:polygalacturonase activity;MF:molecular_function;MF:hydrolase activity, hydrolyzing O-glycosyl compounds;	PF00295.20;PF12708.10	Glyco_hydro_28;Pectate_lyase_3	Glycosyl hydrolases family 28;Pectate lyase superfamily protein
Os05t0587000-01	OsPGL26	pep chromosome:IRGSP-1.0:5:29240182:29242422:-1 gene:Os05g0587000 transcript:Os05t0587000-01 gene_biotype:protein_coding transcript_biotype:protein_coding gene_symbol:OsPGL26 description:Pectin lyase fold/virulence factor domain containing protein	GO:0044238;GO:0005975;GO:0071704;GO:0008150;GO:0008152;GO:0016787;GO:0003824;GO:0016798;GO:0004650;GO:0004553;GO:0003674	BP:primary metabolic process;BP:carbohydrate metabolic process;BP:organic substance metabolic process;BP:biological_process;BP:metabolic process;MF:hydrolase activity;MF:catalytic activity;MF:hydrolase activity, acting on glycosyl bonds;MF:polygalacturonase activity;MF:hydrolase activity, hydrolyzing O-glycosyl compounds;MF:molecular_function;	PF00295.20;PF12708.10	Glyco_hydro_28;Pectate_lyase_3	Glycosyl hydrolases family 28;Pectate lyase superfamily protein
Os05t0542900-01	OsPGL14	pep chromosome:IRGSP-1.0:5:26943380:26945786:1 gene:Os05g0542900 transcript:Os05t0542900-01 gene_biotype:protein_coding transcript_biotype:protein_coding gene_symbol:OsPGL14 description:Pectin lyase fold domain containing protein	GO:0044238;GO:0005975;GO:0071704;GO:0008150;GO:0008152;GO:0016787;GO:0003824;GO:0016798;GO:0004650;GO:0004553;GO:0003674	BP:primary metabolic process;BP:carbohydrate metabolic process;BP:organic substance metabolic process;BP:biological_process;BP:metabolic process;MF:hydrolase activity;MF:catalytic activity;MF:hydrolase activity, acting on glycosyl bonds;MF:polygalacturonase activity;MF:hydrolase activity, hydrolyzing O-glycosyl compounds;MF:molecular_function;	PF00295.20	Glyco_hydro_28	Glycosyl hydrolases family 28
Os05t0542800-03	OsPGL9	pep chromosome:IRGSP-1.0:5:26940430:26943137:1 gene:Os05g0542800 transcript:Os05t0542800-03 gene_biotype:protein_coding transcript_biotype:protein_coding gene_symbol:OsPGL9 description:Pectin lyase fold/virulence factor domain containing protein	GO:0044238;GO:0005975;GO:0071704;GO:0008150;GO:0008152;GO:0016787;GO:0003824;GO:0016798;GO:0004650;GO:0004553;GO:0003674	BP:primary metabolic process;BP:carbohydrate metabolic process;BP:organic substance metabolic process;BP:biological_process;BP:metabolic process;MF:hydrolase activity;MF:catalytic activity;MF:hydrolase activity, acting on glycosyl bonds;MF:polygalacturonase activity;MF:hydrolase activity, hydrolyzing O-glycosyl compounds;MF:molecular_function;	PF00295.20;PF12708.10	Glyco_hydro_28;Pectate_lyase_3	Glycosyl hydrolases family 28;Pectate lyase superfamily protein
Os05t0104200-01	PGIP1	pep chromosome:IRGSP-1.0:5:230784:231999:1 gene:Os05g0104200 transcript:Os05t0104200-01 gene_biotype:protein_coding transcript_biotype:protein_coding gene_symbol:PGIP1 description:Polygalacturonase inhibiting protein, Inhibitor of fungal polygalacturonase, Sheath blight resistanc	------	------	PF13855.9;PF12799.10;PF08263.15	LRR_8;LRR_4;LRRNT_2	Leucine rich repeat;Leucine Rich repeats;Leucine rich repeat N-terminal domain
Os01t0636500-01	OsPGL19	pep chromosome:IRGSP-1.0:1:25513947:25518078:1 gene:Os01g0636500 transcript:Os01t0636500-01 gene_biotype:protein_coding transcript_biotype:protein_coding gene_symbol:OsPGL19 description:Similar to Polygalacturonase PG2	GO:0044238;GO:0005975;GO:0071704;GO:0008150;GO:0008152;GO:0016787;GO:0003824;GO:0016798;GO:0004650;GO:0004553;GO:0003674	BP:primary metabolic process;BP:carbohydrate metabolic process;BP:organic substance metabolic process;BP:biological_process;BP:metabolic process;MF:hydrolase activity;MF:catalytic activity;MF:hydrolase activity, acting on glycosyl bonds;MF:polygalacturonase activity;MF:hydrolase activity, hydrolyzing O-glycosyl compounds;MF:molecular_function;	PF00295.20;PF12708.10	Glyco_hydro_28;Pectate_lyase_3	Glycosyl hydrolases family 28;Pectate lyase superfamily protein
Os12t0554800-01	OsPGL33	pep chromosome:IRGSP-1.0:12:22573093:22576210:1 gene:Os12g0554800 transcript:Os12t0554800-01 gene_biotype:protein_coding transcript_biotype:protein_coding gene_symbol:OsPGL33 description:Similar to Polygalacturonase-like protein	GO:0044238;GO:0005975;GO:0071704;GO:0008150;GO:0008152;GO:0016787;GO:0003824;GO:0016798;GO:0004650;GO:0004553;GO:0003674	BP:primary metabolic process;BP:carbohydrate metabolic process;BP:organic substance metabolic process;BP:biological_process;BP:metabolic process;MF:hydrolase activity;MF:catalytic activity;MF:hydrolase activity, acting on glycosyl bonds;MF:polygalacturonase activity;MF:hydrolase activity, hydrolyzing O-glycosyl compounds;MF:molecular_function;	PF00295.20;PF12708.10	Glyco_hydro_28;Pectate_lyase_3	Glycosyl hydrolases family 28;Pectate lyase superfamily protein
Os11t0658800-01	OsPGL34	pep chromosome:IRGSP-1.0:11:26420114:26423933:-1 gene:Os11g0658800 transcript:Os11t0658800-01 gene_biotype:protein_coding transcript_biotype:protein_coding gene_symbol:OsPGL34 description:Pectin lyase fold/virulence factor domain containing protein	GO:0044238;GO:0005975;GO:0071704;GO:0008150;GO:0008152;GO:0016787;GO:0003824;GO:0016798;GO:0004650;GO:0004553;GO:0003674	BP:primary metabolic process;BP:carbohydrate metabolic process;BP:organic substance metabolic process;BP:biological_process;BP:metabolic process;MF:hydrolase activity;MF:catalytic activity;MF:hydrolase activity, acting on glycosyl bonds;MF:polygalacturonase activity;MF:hydrolase activity, hydrolyzing O-glycosyl compounds;MF:molecular_function;	PF00295.20;PF12708.10	Glyco_hydro_28;Pectate_lyase_3	Glycosyl hydrolases family 28;Pectate lyase superfamily protein
Os04t0613200-01	-	pep chromosome:IRGSP-1.0:4:31089267:31092608:1 gene:Os04g0613200 transcript:Os04t0613200-01 gene_biotype:protein_coding transcript_biotype:protein_coding description:Pectin lyase fold/virulence factor domain containing protein	GO:0016787;GO:0016798;GO:0004650;GO:0003824;GO:0003674;GO:0004553	MF:hydrolase activity;MF:hydrolase activity, acting on glycosyl bonds;MF:polygalacturonase activity;MF:catalytic activity;MF:molecular_function;MF:hydrolase activity, hydrolyzing O-glycosyl compounds;	PF12708.10	Pectate_lyase_3	Pectate lyase superfamily protein
