# Supplementary material for: Integrated Proteomic and Transcriptomic Analysis Reveals the Mechanism of Selenium-Mediated Cell Wall Polysaccharide in Rice (Oryza sativa L.) Cadmium Detoxification
Source: Toxics. 2025 Jul 30;13(8):642. doi: 10.3390/toxics13080642 (PMC12390211; doi:10.3390/toxics13080642)
Supplement: Supplementary file 1 [file toxics-13-00642-s001.zip › Table S3-Gene corresponding enzyme.xlsx]

## Sheet: H vs L
Gene ID	Diastase	KO_id	KO_name	Pathway_id
Os01g0102000	phospholipase C	K01114	plc	map00565;;map00564;;map00562
Os01g0296700	xylan 1,4-beta-xylosidase	K15920	XYL4	map00520
Os01g0311800	pectinesterase	K01051	E3.1.1.11	map00040
Os01g0312500	pectinesterase	K01051	E3.1.1.11	map00040
Os01g0546800	pectate lyase	K01728	pel	map00040
Os01g0663300	mannan endo-1,4-beta-mannosidase	K19355	MAN	map00051
Os01g0743200	pectinesterase	K01051	E3.1.1.11	map00040
Os01g0829800	malate dehydrogenase	K00026	MDH2	map00020;;map00630;;map00620;;map00710;;map00270
Os01g0841600	triosephosphate isomerase (TIM)	K01803	TPI, tpiA	map00010;;map00051;;map00710;;map00562
Os01g0933400	malate dehydrogenase (NADP+)	K00051	E1.1.1.82	map00620;;map00710
Os01g0955000	phospholipase C	K01114	plc	map00565;;map00564;;map00562
Os02g0105400	L-lactate dehydrogenase	K00016	LDH, ldh	map00270;;map00640;;map00620;;map00010
Os02g0605900	chitinase	K01183	E3.2.1.14	map00520
Os02g0778600	endoglucanase	K01179	E3.2.1.4	map00500
Os02g0791500	UDP-glucuronate 4-epimerase	K08679	GAE, cap1J	map00520;;map01250;;map00053;;map01240
Os03g0100040	ribose-phosphate pyrophosphokinase	K00948	PRPS, prsA	map00030;;map00230
Os03g0305150	acetate/butyrate---CoA ligase	K01913	AAE7, ACN1	map00630;;map00010;;map00620;;map00650
Os03g0330000	alpha-1,4-galacturonosyltransferase	K13648	GAUT	map00520
Os03g0432100	pyruvate, orthophosphate dikinase	K01006	ppdK	map00010;;map00620;;map00710
Os03g0749401	beta-glucosidase	K05349	bglX	map00460;;map00500;;map00999
Os03g0749500	beta-glucosidase	K01188	E3.2.1.21	map00460;;map00500;;map00999
Os03g0757900	UDPglucose 6-dehydrogenase	K00012	UGDH, ugd	map00520;;map00040;;map01250;;map00053;;map01240
Os04g0306400	ribose 5-phosphate isomerase A	K01807	rpiA	map00030;;map00710
Os04g0486950	malate synthase	K01638	aceB, glcB	map00630;;map00620
Os04g0677500	pyruvate kinase	K00873	PK, pyk	map00010;;map00620
Os04g0691900	1-phosphatidylinositol-3-phosphate 5-kinase	K00921	PIKFYVE, FAB1	map04145;;map04070;;map00562
Os05g0129200	endoglucanase	K01179	E3.2.1.4	map00500
Os05g0187100	hexokinase	K00844	HK	map01250;;map00520;;map00051;;map00524;;map00052;;map00010;;map00500
Os05g0399400	chitinase	K01183	E3.2.1.14	map00520
Os05g0521600	pectinesterase	K01051	E3.1.1.11	map00040
Os05g0524400	6-phosphofructokinase 1	K00850	pfkA, PFK	map03018;;map00010;;map00030;;map00051;;map00052
Os05g0542800	galacturan 1,4-alpha-galacturonidase；polygalacturonase	K01213;K01184	E3.2.1.67;E3.2.1.15	map00040
Os06g0247500	diphosphate-dependent phosphofructokinase	K00895	pfp, PFP	map00010;;map00030;;map00051
Os06g0347100	acyl-CoA oxidase	K00232	E1.3.3.6, ACOX1, ACOX3	map00640;;map00592;;map01040;;map00071;;map04146;;map00410
Os07g0597500	glyoxylate/hydroxypyruvate reductase	K15919	HPR2_3	map00630;;map00260
Os07g0607400	pectinesterase	K01051	E3.1.1.11	map00040
Os07g0630800	malate dehydrogenase	K00026	MDH2	map00020;;map00630;;map00620;;map00710;;map00270
Os07g0675100	pectinesterase	K01051	E3.1.1.11	map00040
Os08g0345700	diphosphate-dependent phosphofructokinase	K00895	pfp, PFP	map00010;;map00030;;map00051
Os08g0445700	trehalose 6-phosphate synthase/phosphatase	K16055	TPS	map00500
Os08g0450100	pectinesterase	K01051	E3.1.1.11	map00040
Os08g0450700	1-phosphatidylinositol-3-phosphate 5-kinase	K00921	PIKFYVE, FAB1	map04145;;map04070;;map00562
Os08g0473900	alpha-amylase	K01176	AMY, amyA, malS	map00500
Os08g0518900	chitinase	K01183	E3.2.1.14	map00520
Os08g0545200	L-iditol 2-dehydrogenase	K00008	SORD, gutB	map00040;;map00051
Os09g0255101	beta-fructofuranosidase	K01193	INV, sacA	map00500;;map00052
Os10g0553300	trehalose 6-phosphate phosphatase	K01087	otsB	map00500
Os10g0565150	beta-amylase	K01177	E3.2.1.2	map00500
Os11g0146100	1-phosphatidylinositol-4-phosphate 5-kinase	K00889	PIP5K	map04144;;map04070;;map00562
Os11g0148500	pyruvate kinase	K00873	PK, pyk	map00010;;map00620
Os11g0210300	alcohol dehydrogenase class-P	K18857	ADH1	map00010;;map00592;;map00071;;map00620;;map00350
Os11g0210500	alcohol dehydrogenase class-P	K18857	ADH1	map00010;;map00592;;map00071;;map00620;;map00350
Os12g0420100	beta-glucosidase	K05350	bglB	map00460;;map00500;;map00999
Os12g0555400	raffinose synthase	K06617	E2.4.1.82	map00052

## Sheet: H vs Cd
Gene ID	Diastase	KO_id	KO_name	Pathway_id
Os01g0312600	pectinesterase	K01051	E3.1.1.11	map00040
Os01g0312800	endoglucanase	K01179	E3.2.1.4	map00500
Os01g0722700	hexokinase	K00844	HK	map01250;;map00520;;map00051;;map00524;;map00052;;map00010;;map00500
Os01g0791033	ribulose-bisphosphate carboxylase large chain	K01601	rbcL, cbbL	map00630;;map00710
Os01g0841600	triosephosphate isomerase (TIM)	K01803	TPI, tpiA	map00010;;map00051;;map00710;;map00562
Os01g0905800	fructose-bisphosphate aldolase, class I	K01623	ALDO	map00010;;map00030;;map00051;;map00710
Os01g0919400	sucrose-phosphate synthase	K00696	E2.4.1.14	map00500
Os02g0730075	aldehyde dehydrogenase (NAD+)	K00128	ALDH	map00310;;map00561;;map00280;;map01240;;map00903;;map00330;;map00053;;map00380;;map00010;;map00620;;map00071;;map00340;;map00770;;map00410
Os02g0791500	UDP-glucuronate 4-epimerase	K08679	GAE, cap1J	map00520;;map01250;;map00053;;map01240
Os03g0141200	beta-amylase	K01177	E3.2.1.2	map00500
Os03g0219400	hexosaminidase	K12373	HEXA_B	map00600;;map00520;;map00603;;map00604;;map00511;;map00513;;map00531
Os03g0223400	glutamine synthetase	K01915	glnA, GLUL	map00630;;map00220;;map00250;;map00910
Os03g0432100	pyruvate, orthophosphate dikinase	K01006	ppdK	map00010;;map00620;;map00710
Os03g0712800	glutamine synthetase	K01915	glnA, GLUL	map00630;;map00220;;map00250;;map00910
Os04g0107300	glyoxylate/hydroxypyruvate reductase	K15919	HPR2_3	map00630;;map00260
Os04g0497200	endoglucanase	K01179	E3.2.1.4	map00500
Os04g0623550	(S)-2-hydroxy-acid oxidase	K11517	HAO	map00630;;map04146
Os04g0677500	pyruvate kinase	K00873	PK, pyk	map00010;;map00620
Os05g0186300	malate dehydrogenase (oxaloacetate-decarboxylating)(NADP+)	K00029	E1.1.1.40, maeB	map00620;;map00710
Os05g0187100	hexokinase	K00844	HK	map01250;;map00520;;map00051;;map00524;;map00052;;map00010;;map00500
Os05g0194900	6-phosphofructokinase 1	K00850	pfkA, PFK	map03018;;map00010;;map00030;;map00051;;map00052
Os05g0399400	chitinase	K01183	E3.2.1.14	map00520
Os05g0405000	pyruvate, orthophosphate dikinase	K01006	ppdK	map00010;;map00620;;map00710
Os05g0456100	alcohol dehydrogenase (NADP+)	K00002	AKR1A1, adh	map00561;;map01240;;map00040;;map00620;;map00010;;map00053
Os05g0524400	6-phosphofructokinase 1	K00850	pfkA, PFK	map03018;;map00010;;map00030;;map00051;;map00052
Os06g0229800	starch synthase	K00703	glgA	map00500
Os06g0246500	pyruvate dehydrogenase E1 component subunit alpha	K00161	PDHA, pdhA	map00020;;map00010;;map00620
Os06g0247500	diphosphate-dependent phosphofructokinase	K00895	pfp, PFP	map00010;;map00030;;map00051
Os06g0247651	diphosphate-dependent phosphofructokinase	K00895	pfp, PFP	map00010;;map00030;;map00051
Os06g0567900	L-ascorbate oxidase	K00423	E1.10.3.3	map00053
Os07g0209100	raffinose synthase	K06617	E2.4.1.82	map00052
Os07g0452100	alpha-galactosidase	K07407	E3.2.1.22B, galA, rafA	map00600;;map00603;;map00561;;map00052
Os07g0630800	malate dehydrogenase	K00026	MDH2	map00020;;map00630;;map00620;;map00710;;map00270
Os07g0691100	pectinesterase	K01051	E3.1.1.11	map00040
Os08g0345700	diphosphate-dependent phosphofructokinase	K00895	pfp, PFP	map00010;;map00030;;map00051
Os08g0518900	chitinase	K01183	E3.2.1.14	map00520
Os08g0519100	L-gulonolactone oxidase	K00103	GULO	map00053;;map01240
Os10g0465700	beta-amylase	K01177	E3.2.1.2	map00500
Os10g0521000	alpha,alpha-trehalase	K01194	TREH, treA, treF	map00500
Os10g0553300	trehalose 6-phosphate phosphatase	K01087	otsB	map00500
Os11g0148500	pyruvate kinase	K00873	PK, pyk	map00010;;map00620
Os11g0210300	alcohol dehydrogenase class-P	K18857	ADH1	map00010;;map00592;;map00071;;map00620;;map00350
Os11g0210500	alcohol dehydrogenase class-P	K18857	ADH1	map00010;;map00592;;map00071;;map00620;;map00350
Os11g0236100	sucrose-phosphate synthase	K00696	E2.4.1.14	map00500
Os11g0700900	chitinase	K01183	E3.2.1.14	map00520
Os11g0701000	chitinase	K01183	E3.2.1.14	map00520
Os11g0701500	chitinase	K01183	E3.2.1.14	map00520
Os12g0267064	malate dehydrogenase (NADP+)	K00051	E1.1.1.82	map00620;;map00710
Os12g0291733	ribulose-bisphosphate carboxylase small chain	K01602	rbcS, cbbS	map00630;;map00710
Os12g0420100	beta-glucosidase	K05350	bglB	map00460;;map00500;;map00999
Os12g0562433	phosphatidylinositol phospholipase C, delta	K05857	PLCD	map04070;;map00562

## Sheet: H vs CK
Gene ID	Diastase	KO_id	KO_name	Pathway_id
Os01g0312500	pectinesterase	K01051	E3.1.1.11	map00040
Os01g0312600	pectinesterase	K01051	E3.1.1.11	map00040
Os01g0604600	pectinesterase	K00854	xylB, XYLB	map00040
Os01g0663300	mannan endo-1,4-beta-mannosidase	K19355	MAN	map00051
Os01g0722700	hexokinase	K00844	HK	map01250;;map00520;;map00051;;map00524;;map00052;;map00010;;map00500
Os01g0746700	mannan endo-1,4-beta-mannosidase	K19355	MAN	map00051
Os01g0791033	ribulose-bisphosphate carboxylase large chain	K01601	rbcL, cbbL	map00630;;map00710
Os01g0841600	triosephosphate isomerase (TIM)	K01803	TPI, tpiA	map00010;;map00051;;map00710;;map00562
Os02g0112900	4-aminobutyrate---pyruvate transaminase	K16871	POP2	map00250;;map00650
Os02g0791500	UDP-glucuronate 4-epimerase	K08679	GAE, cap1J	map00520;;map01250;;map00053;;map01240
Os03g0132900	basic endochitinase B	K20547	CHIB	map00520;;map04016
Os03g0141200	beta-amylase	K01177	E3.2.1.2	map00500
Os03g0219400	hexosaminidase	K12373	HEXA_B	map00600;;map00520;;map00603;;map00604;;map00511;;map00513;;map00531
Os03g0255500	phosphoenolpyruvate carboxykinase (ATP)	K01610	E4.1.1.49, pckA	map00020;;map00010;;map00620;;map00710
Os03g0305000	acetate/butyrate---CoA ligase	K01913	AAE7, ACN1	map00630;;map00010;;map00620;;map00650
Os03g0305150	acetate/butyrate---CoA ligase	K01913	AAE7, ACN1	map00630;;map00010;;map00620;;map00650
Os03g0330000	alpha-1,4-galacturonosyltransferase	K13648	GAUT	map00520
Os03g0432100	pyruvate, orthophosphate dikinase	K01006	ppdK	map00010;;map00620;;map00710
Os03g0726200	inositol-1,3,4-trisphosphate 5/6-kinase / inositol-tetrakisphosphate 1-kinase	K00913	ITPK1	map04070;;map00562
Os03g0808000	polygalacturonase	K01184	E3.2.1.15	map00040
Os04g0458600	aldose 1-epimerase	K01785	galM, GALM	map00010;;map00052
Os04g0623550	(S)-2-hydroxy-acid oxidase	K11517	HAO	map00630;;map04146
Os04g0640750	xylan 1,4-beta-xylosidase	K15920	XYL4	map00520
Os04g0661250	inositol-pentakisphosphate 2-kinase	K10572	IPPK	map04070;;map00562
Os04g0677500	pyruvate kinase	K00873	PK, pyk	map00010;;map00620
Os05g0186300	malate dehydrogenase (oxaloacetate-decarboxylating)(NADP+)	K00029	E1.1.1.40, maeB	map00620;;map00710
Os05g0361500	pectinesterase	K01051	E3.1.1.11	map00040
Os05g0365700	beta-glucosidase	K01188	E3.2.1.21	map00460;;map00500;;map00999
Os05g0399400	chitinase	K01183	E3.2.1.14	map00520
Os05g0456100	alcohol dehydrogenase (NADP+)	K00002	AKR1A1, adh	map00561;;map01240;;map00040;;map00620;;map00010;;map00053
Os05g0524400	6-phosphofructokinase 1	K00850	pfkA, PFK	map03018;;map00010;;map00030;;map00051;;map00052
Os06g0246500	pyruvate dehydrogenase E1 component subunit alpha	K00161	PDHA, pdhA	map00020;;map00010;;map00620
Os06g0247500	diphosphate-dependent phosphofructokinase	K00895	pfp, PFP	map00010;;map00030;;map00051
Os06g0567900	L-ascorbate oxidase	K00423	E1.10.3.3	map00053
Os06g0726200	basic endochitinase B	K20547	CHIB	map00520;;map04016
Os07g0208100	polygalacturonase	K01184	E3.2.1.15	map00040
Os07g0209100	raffinose synthase	K06617	E2.4.1.82	map00052
Os07g0529000	isocitrate lyase	K01637	E4.1.3.1, aceA	map00630
Os07g0577350	glucan endo-1,3-beta-glucosidase 4；ubiquitin-conjugating enzyme E2 E	K19892;K20217	GN4;UBE2E	map04120;;map00500
Os07g0630800	malate dehydrogenase	K00026	MDH2	map00020;;map00630;;map00620;;map00710;;map00270
Os08g0113150	fructokinase	K00847	E2.7.1.4, scrK	map00520;;map00500;;map01250;;map00051
Os08g0518900	chitinase	K01183	E3.2.1.14	map00520
Os10g0465700	beta-amylase	K01177	E3.2.1.2	map00500
Os10g0492900	alpha-galactosidase	K07407	E3.2.1.22B, galA, rafA	map00600;;map00603;;map00561;;map00052
Os10g0553300	trehalose 6-phosphate phosphatase	K01087	otsB	map00500
Os11g0148500	pyruvate kinase	K00873	PK, pyk	map00010;;map00620
Os11g0210300	alcohol dehydrogenase class-P	K18857	ADH1	map00010;;map00592;;map00071;;map00620;;map00350
Os11g0702200	chitinase	K01183	E3.2.1.14	map00520
Os12g0178000	aldehyde dehydrogenase (NAD+)	K00128	ALDH	map00310;;map00561;;map00280;;map01240;;map00903;;map00330;;map00053;;map00380;;map00010;;map00620;;map00071;;map00340;;map00770;;map00410
Os12g0274700	ribulose-bisphosphate carboxylase small chain	K01602	rbcS, cbbS	map00630;;map00710

## Sheet: L vs Cd
Gene ID	Diastase	KO_id	KO_name	Pathway_id
Os01g0102000	phospholipase C	K01114	plc	map00565;;map00564;;map00562
Os01g0228600	glyoxylate/hydroxypyruvate reductase	K15919	HPR2_3	map00630;;map00260
Os01g0311800	polygalacturonase	K01051	E3.1.1.11	map00040
Os01g0312500	pectinesterase	K01051	E3.1.1.11	map00040
Os01g0546800	pectate lyase	K01728	pel	map00040
Os01g0660200	chitinase	K01183	E3.2.1.14	map00520
Os01g0722700	hexokinase	K00844	HK	map01250;;map00520;;map00051;;map00524;;map00052;;map00010;;map00500
Os01g0743200	pectinesterase	K01051	E3.1.1.11	map00040
Os01g0829800	malate dehydrogenase	K00026	MDH2	map00020;;map00630;;map00620;;map00710;;map00270
Os01g0860500	chitinase	K01183	E3.2.1.14	map00520
Os01g0919400	sucrose-phosphate synthase	K00696	E2.4.1.14	map00500
Os01g0933400	malate dehydrogenase (NADP+)	K00051	E1.1.1.82	map00620;;map00710
Os01g0955000	phospholipase C	K01114	plc	map00565;;map00564;;map00562
Os02g0115700	catalase	K03781	katE, CAT, catB, srpA	map00630;;map04016;;map00380;;map04146
Os02g0124400	L-gulonolactone oxidase	K00103	GULO	map00053;;map01240
Os02g0280500	lactoylglutathione lyase	K01759	GLO1, gloA	map00620
Os02g0605900	chitinase	K01183	E3.2.1.14	map00520
Os02g0647900	aldehyde dehydrogenase (NAD+)	K00128	ALDH	map00310;;map00770;;map00280;;map01240;;map00330;;map00903;;map00053;;map00380;;map00010;;map00620;;map00071;;map00340;;map00561;;map00410
Os02g0730075	aldehyde dehydrogenase (NAD+)	K00128	ALDH	map00310;;map00561;;map00280;;map01240;;map00903;;map00330;;map00053;;map00380;;map00010;;map00620;;map00071;;map00340;;map00770;;map00410
Os02g0790500	trehalose 6-phosphate synthase/phosphatase	K16055	TPS	map00500
Os03g0100040	ribose-phosphate pyrophosphokinase	K00948	PRPS, prsA	map00030;;map00230
Os03g0131200	catalase	K03781	katE, CAT, catB, srpA	map00630;;map04016;;map00380;;map04146
Os03g0141200	beta-amylase	K01177	E3.2.1.2	map00500
Os03g0169100	ribulose-phosphate 3-epimerase	K01783	rpe, RPE	map00040;;map00030;;map00710
Os03g0192700	myo-inositol-1-phosphate synthase	K01858	INO1, ISYNA1	map00562
Os03g0192750	myo-inositol-1-phosphate synthase	K01858	INO1, ISYNA1	map00562
Os03g0212800	beta-glucosidase	K01188	E3.2.1.21	map00460;;map00500;;map00999
Os03g0255500	phosphoenolpyruvate carboxykinase (ATP)	K01610	E4.1.1.49, pckA	map00020;;map00010;;map00620;;map00710
Os03g0267300	fructose-1,6-bisphosphatase I	K03841	FBP, fbp	map00010;;map00030;;map00051;;map00710
Os03g0310400	enoyl-CoA hydratase	K01692	paaF, echA	map00310;;map00640;;map00650;;map00903;;map00380;;map00360;;map00071;;map00280;;map00410
Os03g0329500	endoglucanase	K01179	E3.2.1.4	map00500
Os03g0374600	glucan endo-1,3-beta-glucosidase 4	K19892	GN4	map00500
Os03g0386500	trehalose 6-phosphate phosphatase	K01087	otsB	map00500
Os03g0412800	glucose-6-phosphate 1-dehydrogenase	K00036	G6PD, zwf	map00480;;map00030
Os03g0432100	pyruvate, orthophosphate dikinase	K01006	ppdK	map00010;;map00620;;map00710
Os03g0662000	dihydrolipoyl dehydrogenase	K00382	DLD, lpd, pdhD	map00630;;map00310;;map00640;;map01240;;map00620;;map00010;;map00260;;map00020;;map00280;;map00380
Os03g0720300	glutamate decarboxylase	K01580	E4.1.1.15, gadB, gadA, GAD	map00250;;map00650;;map00410;;map00430
Os03g0726200	inositol-1,3,4-trisphosphate 5/6-kinase / inositol-tetrakisphosphate 1-kinase	K00913	ITPK1	map04070;;map00562
Os03g0735000	glucose-1-phosphate adenylyltransferase	K00975	glgC	map00520;;map00500;;map01250
Os03g0749100	beta-glucosidase	K05349	bglX	map00460;;map00500;;map00999
Os03g0749300	beta-glucosidase	K05349	bglX	map00460;;map00500;;map00999
Os03g0749500	beta-glucosidase	K01188	E3.2.1.21	map00460;;map00500;;map00999
Os04g0458600	aldose 1-epimerase	K01785	galM, GALM	map00010;;map00052
Os04g0486950	malate synthase	K01638	aceB, glcB	map00630;;map00620
Os04g0513900	beta-glucosidase	K05350	bglB	map00460;;map00500;;map00999
Os04g0602100	L-ascorbate peroxidase	K00434	E1.11.1.11	map00480;;map00053
Os04g0623800	glycine cleavage system T protein (aminomethyltransferase)	K00605	gcvT, AMT	map00630;;map00670;;map00260
Os04g0659100	glutamine synthetase	K01915	glnA, GLUL	map00630;;map00220;;map00250;;map00910
Os04g0691900	1-phosphatidylinositol-3-phosphate 5-kinase	K00921	PIKFYVE, FAB1	map04145;;map04070;;map00562
Os05g0186300	malate dehydrogenase (oxaloacetate-decarboxylating)(NADP+)	K00029	E1.1.1.40, maeB	map00620;;map00710
Os05g0187100	hexokinase	K00844	HK	map01250;;map00520;;map00051;;map00524;;map00052;;map00010;;map00500
Os05g0387200	UDP-sulfoquinovose synthase	K06118	SQD1, sqdB	map00520;;map00561;;map01250
Os06g0172800	raffinose synthase	K06617	E2.4.1.82	map00052
Os06g0246500	pyruvate dehydrogenase E1 component subunit alpha	K00161	PDHA, pdhA	map00020;;map00010;;map00620
Os06g0611900	glycine cleavage system P protein (glycine dehydrogenase)	K00281	GLDC, gcvP	map00630;;map00260
Os07g0170100	2-oxoisovalerate dehydrogenase E1 component subunit beta	K00167	BCKDHB, bkdA2	map00280;;map00640
Os07g0176900	ribose 5-phosphate isomerase A	K01807	rpiA	map00030;;map00710
Os07g0209100	raffinose synthase	K06617	E2.4.1.82	map00052
Os07g0409200	D-ribulokinase	K22935	XK1, psk	map00040
Os08g0409100	trehalose 6-phosphate phosphatase	K01087	otsB	map00500
Os08g0445700	trehalose 6-phosphate synthase/phosphatase	K16055	TPS	map00500
Os08g0473800	alpha-amylase	K01176	AMY, amyA, malS	map00500
Os08g0473900	alpha-amylase	K01176	AMY, amyA, malS	map00500
Os08g0502700	alanine-glyoxylate transaminase / serine-glyoxylate transaminase / serine-pyruvate transaminase	K00830	AGXT	map00630;;map00250;;map00260;;map04146
Os08g0509400	beta-glucosidase	K01188	E3.2.1.21	map00460;;map00500;;map00999
Os08g0545200	L-iditol 2-dehydrogenase	K00008	SORD, gutB	map00040;;map00051
Os09g0255101	beta-fructofuranosidase	K01193	INV, sacA	map00500;;map00052
Os09g0278300	1-phosphatidylinositol-3-phosphate 5-kinase	K00921	PIKFYVE, FAB1	map04145;;map04070;;map00562
Os09g0457833	alpha-amylase	K01176	AMY, amyA, malS	map00500
Os10g0417600	GDP-D-mannose 3', 5'-epimerase	K10046	GME	map00520;;map01250;;map00053;;map01240
Os10g0516100	glycine cleavage system H protein	K02437	gcvH, GCSH	map00630;;map00260
Os11g0131900	alpha-L-arabinofuranosidase	K01209	abfA	map00520
Os11g0146100	1-phosphatidylinositol-4-phosphate 5-kinase	K00889	PIP5K	map04144;;map04070;;map00562
Os11g0210500	alcohol dehydrogenase class-P	K18857	ADH1	map00010;;map00592;;map00071;;map00620;;map00350
Os11g0605500	acyl-CoA oxidase	K00232	E1.3.3.6, ACOX1, ACOX3	map00640;;map00592;;map01040;;map00071;;map04146;;map00410
Os11g0700900	chitinase	K01183	E3.2.1.14	map00520
Os11g0701000	chitinase	K01183	E3.2.1.14	map00520
Os11g0701100	chitinase	K01183	E3.2.1.14	map00520
Os12g0128700	alpha-L-arabinofuranosidase	K01209	abfA	map00520
Os12g0183100	2-oxoisovalerate dehydrogenase E1 component subunit alpha	K00166	BCKDHA, bkdA1	map00280;;map00640
Os12g0267064	malate dehydrogenase (NADP+) 苹果酸脱氢酶	K00051	E1.1.1.82	map00620;;map00710
Os12g0274700	ribulose-bisphosphate carboxylase small chain	K01602	rbcS, cbbS	map00630;;map00710
Os12g0291400	ribulose-bisphosphate carboxylase small chain	K01602	rbcS, cbbS	map00630;;map00710
Os12g0420100	beta-glucosidase	K05350	bglB	map00460;;map00500;;map00999

## Sheet: L vs CK
Gene ID	Diastase	KO_id	KO_name	Pathway_id
Os01g0190400	hexokinase	K00844	HK	map01250;;map00520;;map00051;;map00524;;map00052;;map00010;;map00500
Os01g0228600	glyoxylate/hydroxypyruvate reductase	K15919	HPR2_3	map00630;;map00260
Os01g0303100	chitinase	K01183	E3.2.1.14	map00520
Os01g0311800	pectinesterase	K01051	E3.1.1.11	map00040
Os01g0314100	2-oxoisovalerate dehydrogenase E2 component (dihydrolipoyl transacylase)	K09699	DBT, bkdB	map00280;;map00640
Os01g0660200	chitinase	K01183	E3.2.1.14	map00520
Os01g0687800	L-gulonolactone oxidase	K00103	GULO	map00053;;map01240
Os01g0722700	hexokinase	K00844	HK	map01250;;map00520;;map00051;;map00524;;map00052;;map00010;;map00500
Os01g0743200	pectinesterase	K01051	E3.1.1.11	map00040
Os01g0829800	malate dehydrogenase	K00026	MDH2	map00020;;map00630;;map00620;;map00710;;map00270
Os01g0860500	chitinase	K01183	E3.2.1.14	map00520
Os01g0955000	phospholipase C	K01114	plc	map00565;;map00564;;map00562
Os02g0112900	4-aminobutyrate---pyruvate transaminase	K16871	POP2	map00250;;map00650
Os02g0115700	catalase	K03781	katE, CAT, catB, srpA	map00630;;map04016;;map00380;;map04146
Os02g0600400	glucose-6-phosphate 1-dehydrogenase	K00036	G6PD, zwf	map00480;;map00030
Os02g0661100	trehalose 6-phosphate phosphatase	K01087	otsB	map00500
Os02g0745400	alpha-1,4-galacturonosyltransferase	K13648	GAUT	map00520
Os03g0212800	beta-glucosidase	K01188	E3.2.1.21	map00460;;map00500;;map00999
Os03g0236200	glutamate decarboxylase	K01580	E4.1.1.15, gadB, gadA, GAD	map00250;;map00650;;map00410;;map00430
Os03g0249500	UDP-glucuronate 4-epimerase	K08679	GAE, cap1J	map00520;;map01250;;map00053;;map01240
Os03g0255500	phosphoenolpyruvate carboxykinase (ATP)	K01610	E4.1.1.49, pckA	map00020;;map00010;;map00620;;map00710
Os03g0305000	acetate/butyrate---CoA ligase	K01913	AAE7, ACN1	map00630;;map00010;;map00620;;map00650
Os03g0374600	glucan endo-1,3-beta-glucosidase 4	K19892	GN4	map00500
Os03g0386500	trehalose 6-phosphate phosphatase	K01087	otsB	map00500
Os03g0726200	inositol-1,3,4-trisphosphate 5/6-kinase / inositol-tetrakisphosphate 1-kinase	K00913	ITPK1	map04070;;map00562
Os03g0735000	glucose-1-phosphate adenylyltransferase	K00975	glgC	map00520;;map00500;;map01250
Os03g0749500	beta-glucosidase	K01188	E3.2.1.21	map00460;;map00500;;map00999
Os04g0266900	transketolase	K00615	E2.2.1.1, tktA, tktB	map00030;;map00710
Os04g0458600	aldose 1-epimerase	K01785	galM, GALM	map00010;;map00052
Os04g0486950	malate synthase	K01638	aceB, glcB	map00630;;map00620
Os04g0513900	beta-glucosidase	K05350	bglB	map00460;;map00500;;map00999
Os04g0602100	L-ascorbate peroxidase	K00434	E1.11.1.11	map00480;;map00053
Os04g0623800	glycine cleavage system T protein (aminomethyltransferase)	K00605	gcvT, AMT	map00630;;map00670;;map00260
Os04g0659100	glutamine synthetase	K01915	glnA, GLUL	map00630;;map00220;;map00250;;map00910
Os05g0186300	malate dehydrogenase (oxaloacetate-decarboxylating)(NADP+)	K00029	E1.1.1.40, maeB	map00620;;map00710
Os05g0187100	hexokinase	K00844	HK	map01250;;map00520;;map00051;;map00524;;map00052;;map00010;;map00500
Os05g0361500	pectinesterase	K01051	E3.1.1.11	map00040
Os05g0365700	beta-glucosidase	K01188	E3.2.1.21	map00460;;map00500;;map00999
Os05g0521650	pectinesterase	K01051	E3.1.1.11	map00040
Os06g0172800	raffinose synthase	K06617	E2.4.1.82	map00052
Os06g0246500	pyruvate dehydrogenase E1 component subunit alpha	K00161	PDHA, pdhA	map00020;;map00010;;map00620
Os06g0611900	glycine cleavage system P protein (glycine dehydrogenase)	K00281	GLDC, gcvP	map00630;;map00260
Os06g0664200	fructose-1,6-bisphosphatase I	K03841	FBP, fbp	map00010;;map00030;;map00051;;map00710
Os07g0170100	2-oxoisovalerate dehydrogenase E1 component subunit beta	K00167	BCKDHB, bkdA2	map00280;;map00640
Os07g0208100	polygalacturonase	K01184	E3.2.1.15	map00040
Os07g0209100	raffinose synthase	K06617	E2.4.1.82	map00052
Os07g0577350	glucan endo-1,3-beta-glucosidase 4；ubiquitin-conjugating enzyme E2 E	K19892;K20217	GN4;UBE2E	map04120;;map00500
Os08g0409100	trehalose 6-phosphate phosphatase	K01087	otsB	map00500
Os08g0445700	trehalose 6-phosphate synthase/phosphatase	K16055	TPS	map00500
Os08g0450100	pectinesterase	K01051	E3.1.1.11	map00040
Os08g0473800	alpha-amylase	K01176	AMY, amyA, malS	map00500
Os08g0473900	alpha-amylase	K01176	AMY, amyA, malS	map00500
Os08g0502700	alanine-glyoxylate transaminase / serine-glyoxylate transaminase / serine-pyruvate transaminase	K00830	AGXT	map00630;;map00250;;map00260;;map04146
Os08g0509400	beta-glucosidase	K01188	E3.2.1.21	map00460;;map00500;;map00999
Os09g0278300	1-phosphatidylinositol-3-phosphate 5-kinase	K00921	PIKFYVE, FAB1	map04145;;map04070;;map00562
Os09g0504000	UDP-glucuronate 4-epimerase	K08679	GAE, cap1J	map00520;;map01250;;map00053;;map01240
Os10g0163340	fructose-bisphosphate aldolase, class I	K01623	ALDO	map00010;;map00030;;map00051;;map00710
Os10g0417600	GDP-D-mannose 3', 5'-epimerase	K10046	GME	map00520;;map01250;;map00053;;map01240
Os10g0516100	glycine cleavage system H protein	K02437	gcvH, GCSH	map00630;;map00260
Os10g0565150	beta-amylase	K01177	E3.2.1.2	map00500
Os11g0210500	alcohol dehydrogenase class-P	K18857	ADH1	map00010;;map00592;;map00071;;map00620;;map00350
Os11g0210600	alcohol dehydrogenase class-P；alcohol dehydrogenase	K18857;K00001	ADH1;E1.1.1.1, adh	map00010;;map00592;;map00071;;map00350;;map00620
Os11g0701100	chitinase	K01183	E3.2.1.14	map00520
Os11g0702200	chitinase	K01183	E3.2.1.14	map00520
Os12g0274700	ribulose-bisphosphate carboxylase small chain	K01602	rbcS, cbbS	map00630;;map00710
Os12g0291400	ribulose-bisphosphate carboxylase small chain	K01602	rbcS, cbbS	map00630;;map00710
Os12g0292400	ribulose-bisphosphate carboxylase small chain	K01602	rbcS, cbbS	map00630;;map00710
Os12g0555400	raffinose synthase	K06617	E2.4.1.82	map00052

## Sheet: Cd vs CK
Gene ID	Diastase	KO_id	KO_name	Pathway_id
Os01g0173000	polygalacturonase	K01184	E3.2.1.15	map00040
Os01g0296450	xylan 1,4-beta-xylosidase	K15920	XYL4	map00520
Os01g0303100	chitinase	K01183	E3.2.1.14	map00520
Os02g0112900	4-aminobutyrate---pyruvate transaminase	K16871	POP2	map00250;;map00650
Os03g0749100	beta-glucosidase	K05349	bglX	map00460;;map00500;;map00999
Os04g0107300	glyoxylate/hydroxypyruvate reductase	K15919	HPR2_3	map00630;;map00260
Os05g0247800	chitinase	K01183	E3.2.1.14	map00520
Os05g0361500	pectinesterase	K01051	E3.1.1.11	map00040
Os07g0529000	isocitrate lyase	K01637	E4.1.3.1, aceA	map00630
Os07g0577350	glucan endo-1,3-beta-glucosidase 4；ubiquitin-conjugating enzyme E2 E	K19892;K20217	GN4;UBE2E	map04120;;map00500
Os11g0210500	alcohol dehydrogenase class-P	K18857	ADH1	map00010;;map00592;;map00071;;map00620;;map00350
Os11g0700900	chitinase	K01183	E3.2.1.14	map00520
Os11g0701000	chitinase	K01183	E3.2.1.14	map00520
Os12g0292301	ribulose-bisphosphate carboxylase small chain	K01602	rbcS, cbbS	map00630;;map00710
Os12g0420100	beta-glucosidase	K05350	bglB	map00460;;map00500;;map00999

## Sheet: Sheet1
Number of single genes encoding key enzymes involved in polysaccharide biosynthesis in rice varieties
Diastase	Unigene	H vs L	H vs Cd	H vs CK	L vs Cd	L vs CK	Cd vs CK
pectinesterase	12	7	2	4	2	5	1
pectate lyase	1	1	0	0	1	0	0
L-iditol 2-dehydrogenase	1	1	0	0	0	0	0
phospholipase C	2	2	0	0	2	1	0
xylan 1,4-beta-xylosidase	2	1	0	1	0	0	0
mannan endo-1,4-beta-mannosidase	2	1	0	2	0	0	0
malate dehydrogenase	2	2	1	1	1	1	0
triosephosphate isomerase (TIM)	1	1	1	1	0	0	0
malate dehydrogenase (NADP+)	2	1	1	2	0	0	0
L-lactate dehydrogenase	1	1	0	0	0	0	0
chitinase	12	3	5	3	6	5	4
endoglucanase	5	2	2	0	1	0	0
UDP-glucuronate 4-epimerase	3	1	1	1	0	2	0
ribose-phosphate pyrophosphokinase	1	1	0	0	1	0	0
acetate/butyrate---CoA ligase	2	1	0	2	0	1	0
alpha-1,4-galacturonosyltransferase	1	1	0	1	0	0	0
pyruvate, orthophosphate dikinase	2	1	2	0	0	0	0
beta-glucosidase	9	3	1	1	7	5	2
UDPglucose 6-dehydrogenase	1	1	0	0	0	0	0
ribose 5-phosphate isomerase A	2	1	0	0	1	0	0
malate synthase	1	1	0	0	1	1	0
pyruvate kinase	2	2	2	2	0	0	0
1-phosphatidylinositol-3-phosphate 5-kinase	3	2	0	0	2	1	0
hexokinase	3	1	2	1	2	3	0
6-phosphofructokinase 1	2	1	2	1	0	0	0
diphosphate-dependent phosphofructokinase	3	2	3	1	0	0	0
acyl-CoA oxidase	1	1	0	0	0	0	0
glyoxylate/hydroxypyruvate reductase	2	1	1	0	0	0	0
trehalose 6-phosphate synthase/phosphatase	2	1	0	0	2	1	0
alpha-amylase	3	1	0	0	3	2	0
beta-fructofuranosidase	1	1	0	0	1	0	0
trehalose 6-phosphate phosphatase	4	1	1	1	2	3	0
beta-amylase	3	1	2	2	1	1	0
1-phosphatidylinositol-4-phosphate 5-kinase	1	1	0	0	1	0	0
alcohol dehydrogenase class-P	3	2	2	1	1	2	1
raffinose synthase	3	1	1	1	2	3	0
galacturan 1,4-alpha-galacturonidase	1	1	0	0	0	0	0
polygalacturonase	4	1	0	2	1	1	1
ribulose-bisphosphate carboxylase large chain	1	0	1	1	0	0	0
ribulose-bisphosphate carboxylase small chain	5	0	1	1	2	3	1
fructose-bisphosphate aldolase, class I	2	0	1	0	0	1	0
sucrose-phosphate synthase	2	0	2	0	1	0	0
aldehyde dehydrogenase (NAD+)	3	0	1	1	2	0	0
hexosaminidase	1	0	1	1	0	0	0
glutamine synthetase	3	0	2	0	1	1	0
(S)-2-hydroxy-acid oxidase	1	0	1	1	0	0	0
malate dehydrogenase (oxaloacetate-decarboxylating)(NADP+)	1	0	1	1	1	1	0
alcohol dehydrogenase (NADP+)	1	0	1	1	0	0	0
starch synthase	1	0	1	0	0	0	0
pyruvate dehydrogenase E1 component subunit alpha	1	0	1	1	1	1	0
L-ascorbate oxidase	1	0	1	1	0	0	0
alpha-galactosidase	2	0	1	1	0	0	0
L-gulonolactone oxidase	3	0	1	0	1	1	0
alpha,alpha-trehalase	1	0	1	0	0	0	0
phosphatidylinositol phospholipase C, delta	1	0	1	0	0	0	0
4-aminobutyrate---pyruvate transaminase	1	0	0	1	0	0	1
basic endochitinase B	2	0	0	2	0	0	0
phosphoenolpyruvate carboxykinase (ATP)	1	0	0	1	1	1	0
inositol-1,3,4-trisphosphate 5/6-kinase / inositol-tetrakisphosphate 1-kinase	1	0	0	1	1	1	0
aldose 1-epimerase	1	0	0	1	1	1	0
inositol-pentakisphosphate 2-kinase	1	0	0	1	0	0	0
isocitrate lyase	1	0	0	1	0	0	1
glucan endo-1,3-beta-glucosidase 4	2	0	0	1	1	2	1
ubiquitin-conjugating enzyme E2 E	1	0	0	1	0	1	1
fructokinase	1	0	0	1	0	0	0
catalase	2	0	0	0	2	1	0
lactoylglutathione lyase	1	0	0	0	1	0	0
ribulose-phosphate 3-epimerase	1	0	0	0	1	0	0
myo-inositol-1-phosphate synthase	2	0	0	0	2	0	0
fructose-1,6-bisphosphatase I	2	0	0	0	1	1	0
enoyl-CoA hydratase	1	0	0	0	1	0	0
glucose-6-phosphate 1-dehydrogenase	2	0	0	0	1	1	0
dihydrolipoyl dehydrogenase	1	0	0	0	1	0	0
glutamate decarboxylase	2	0	0	0	1	1	0
glucose-1-phosphate adenylyltransferase	1	0	0	0	1	1	0
L-ascorbate peroxidase	1	0	0	0	1	1	0
2-oxoisovalerate dehydrogenase E2 component (dihydrolipoyl transacylase)	1	0	0	0	0	1	0
alcohol dehydrogenase	1	0	0	0	0	1	0
glycine cleavage system T protein (aminomethyltransferase)	1	0	0	0	1	1	0
UDP-sulfoquinovose synthase	1	0	0	0	1	0	0
glycine cleavage system P protein (glycine dehydrogenase)	1	0	0	0	1	1	0
2-oxoisovalerate dehydrogenase E1 component subunit beta	1	0	0	0	1	1	0
D-ribulokinase	1	0	0	0	1	0	0
alanine-glyoxylate transaminase / serine-glyoxylate transaminase / serine-pyruvate transaminase	1	0	0	0	1	1	0
GDP-D-mannose 3', 5'-epimerase	1	0	0	0	1	1	0
glycine cleavage system H protein	1	0	0	0	1	1	0
alpha-L-arabinofuranosidase	2	0	0	0	2	0	0
2-oxoisovalerate dehydrogenase E1 component subunit alpha	1	0	0	0	1	0	0
4-aminobutyrate---pyruvate transaminase	1	0	0	0	0	1	0
alpha-1,4-galacturonosyltransferase	1	0	0	0	0	1	0
transketolase	1	0	0	0	0	1	0
xylan 1,4-beta-xylosidase	1	0	0	0	0	0	1

## Sheet: Sheet2
Diastase	Unigene	H vs L	H vs Cd	H vs CK	L vs Cd	L vs CK	Cd vs CK
pectinesterase	Os01g0311800	Os01g0311800	Os01g0312600	Os01g0312500	Os01g0312500	Os01g0311800	Os05g0361500
	Os01g0312500	Os01g0312500	Os07g0691100	Os01g0312600	Os01g0743200	Os01g0743200
	Os01g0312600	Os01g0743200		Os01g0604600		Os05g0361500
	Os01g0604600	Os05g0521600		Os05g0361500		Os05g0521650
	Os01g0743200	Os07g0607400				Os08g0450100
	Os05g0361500	Os07g0675100
	Os05g0521600	Os08g0450100
	Os05g0521650
	Os07g0607400
	Os07g0675100
	Os07g0691100
	Os08g0450100
pectate lyase	Os01g0546800	Os01g0546800			Os01g0546800
L-iditol 2-dehydrogenase	Os08g0545200	Os08g0545200			Os08g0545200
phospholipase C	Os01g0102000	Os01g0102000			Os01g0102000	Os01g0955000
	Os01g0955000	Os01g0955000			Os01g0955000
xylan 1,4-beta-xylosidase	Os01g0296700	Os01g0296700		Os04g0640750
	Os04g0640750
mannan endo-1,4-beta-mannosidase	Os01g0663300	Os01g0663300		Os01g0663300
	Os01g0746700			Os01g0746700
malate dehydrogenase	Os01g0829800	Os01g0829800	Os07g0630800	Os07g0630800	Os01g0829800	Os01g0829800
	Os07g0630800	Os07g0630800
triosephosphate isomerase (TIM)	Os01g0841600	Os01g0841600	Os01g0841600	Os01g0841600
malate dehydrogenase (NADP+)	Os01g0933400	Os01g0933400	Os12g0267064	Os01g0933400
	Os12g0267064			Os12g0267064
L-lactate dehydrogenase	Os02g0105400	Os02g0105400
chitinase	Os01g0303100	Os02g0605900	Os05g0399400	Os05g0399400	Os01g0660200	Os01g0303100	Os01g0303100
	Os01g0660200	Os05g0399400	Os08g0518900	Os08g0518900	Os01g0860500	Os01g0660200	Os05g0247800
	Os01g0860500	Os08g0518900	Os11g0700900	Os11g0702200	Os02g0605900	Os01g0860500	Os11g0700900
	Os02g0605900		Os11g0701000		Os11g0700900	Os11g0701100	Os11g0701000
	Os05g0247800		Os11g0701500		Os11g0701000	Os11g0702200
	Os05g0399400				Os11g0701100
	Os08g0518900
	Os11g0700900
	Os11g0701000
	Os11g0701100
	Os11g0701500
	Os11g0702200
endoglucanase	Os01g0312800	Os02g0778600	Os01g0312800		Os03g0329500
	Os02g0778600	Os05g0129200	Os04g0497200
	Os03g0329500
	Os04g0497200
	Os05g0129200
UDP-glucuronate 4-epimerase	Os02g0791500	Os02g0791500	Os02g0791500	Os02g0791500		Os03g0249500
	Os03g0249500					Os09g0504000
	Os09g0504000
ribose-phosphate pyrophosphokinase	Os03g0100040	Os03g0100040			Os03g0100040
acetate/butyrate---CoA ligase	Os03g0305000	Os03g0305150		Os03g0305000		Os03g0305000
	Os03g0305150			Os03g0305150
alpha-1,4-galacturonosyltransferase	Os03g0330000	Os03g0330000		Os03g0330000
pyruvate, orthophosphate dikinase	Os03g0432100	Os03g0432100	Os03g0432100	Os03g0432100	Os03g0432100
	Os05g0405000		Os05g0405000
beta-glucosidase	Os03g0212800	Os03g0749401	Os12g0420100	Os05g0365700	Os03g0212800	Os03g0212800	Os03g0749100
	Os03g0749100	Os03g0749500			Os03g0749100	Os03g0749500	Os12g0420100
	Os03g0749300	Os12g0420100			Os03g0749300	Os04g0513900
	Os03g0749401				Os03g0749500	Os05g0365700
	Os03g0749500				Os04g0513900	Os08g0509400
	Os04g0513900				Os08g0509400
	Os05g0365700
	Os08g0509400				Os12g0420100
	Os12g0420100
UDPglucose 6-dehydrogenase	Os03g0757900	Os03g0757900
ribose 5-phosphate isomerase A	Os04g0306400	Os04g0306400			Os07g0176900
	Os07g0176900
malate synthase	Os04g0486950	Os04g0486950			Os04g0486950	Os04g0486950
pyruvate kinase	Os04g0677500	Os04g0677500	Os04g0677500	Os04g0677500
	Os11g0148500	Os11g0148500	Os11g0148500	Os11g0148500
1-phosphatidylinositol-3-phosphate 5-kinase	Os04g0691900	Os04g0691900			Os04g0691900	Os09g0278300
	Os08g0450700	Os08g0450700			Os09g0278300
	Os09g0278300
hexokinase	Os01g0190400	Os05g0187100	Os01g0722700	Os01g0722700	Os01g0722700	Os01g0190400
	Os01g0722700		Os05g0187100		Os05g0187100	Os01g0722700
	Os05g0187100					Os05g0187100
6-phosphofructokinase 1	Os05g0194900	Os05g0524400	Os05g0194900	Os05g0524400
	Os05g0524400		Os05g0524400
diphosphate-dependent phosphofructokinase	Os06g0247500	Os06g0247500	Os06g0247500	Os06g0247500
	Os06g0247651	Os08g0345700	Os06g0247651
	Os08g0345700		Os08g0345700
acyl-CoA oxidase	Os06g0347100	Os06g0347100			Os11g0605500
	Os11g0605500
glyoxylate/hydroxypyruvate reductase	Os01g0228600	Os07g0597500	Os04g0107300		Os01g0228600	Os01g0228600	Os04g0107300
	Os04g0107300
	Os07g0597500
trehalose 6-phosphate synthase/phosphatase	Os02g0790500	Os08g0445700			Os02g0790500	Os08g0445700
	Os08g0445700				Os08g0445700
alpha-amylase	Os08g0473800	Os08g0473900			Os08g0473800	Os08g0473800
	Os08g0473900				Os08g0473900	Os08g0473900
	Os09g0457833				Os09g0457833
beta-fructofuranosidase	Os09g0255101	Os09g0255101			Os09g0255101
trehalose 6-phosphate phosphatase	Os02g0661100	Os10g0553300	Os10g0553300	Os10g0553300	Os03g0386500	Os02g0661100
	Os03g0386500				Os08g0409100	Os03g0386500
	Os08g0409100					Os08g0409100
	Os10g0553300
beta-amylase	Os03g0141200	Os10g0565150	Os03g0141200	Os03g0141200	Os03g0141200	Os10g0565150
	Os10g0465700		Os10g0465700	Os10g0465700
	Os10g0565150
1-phosphatidylinositol-4-phosphate 5-kinase	Os11g0146100	Os11g0146100			Os11g0146100
alcohol dehydrogenase class-P	Os11g0210300	Os11g0210300	Os11g0210300	Os11g0210300	Os11g0210500	Os11g0210500	Os11g0210500
	Os11g0210500	Os11g0210500	Os11g0210500			Os11g0210600
	Os11g0210600
raffinose synthase	Os06g0172800	Os12g0555400	Os07g0209100	Os07g0209100	Os06g0172800	Os06g0172800
	Os07g0209100				Os07g0209100	Os07g0209100
	Os12g0555400					Os12g0555400
galacturan 1,4-alpha-galacturonidase	Os05g0542800	Os05g0542800
polygalacturonase	Os01g0311800	Os05g0542800		Os03g0808000	Os01g0311800	Os07g0208100	Os01g0173000
	Os03g0808000			Os07g0208100
	Os05g0542800
	Os07g0208100
ribulose-bisphosphate carboxylase large chain	Os01g0791033		Os01g0791033	Os01g0791033
ribulose-bisphosphate carboxylase small chain	Os12g0274700		Os12g0291733	Os12g0274700	Os12g0274700	Os12g0274700	Os12g0292301
	Os12g0291400				Os12g0291400	Os12g0291400
	Os12g0291733					Os12g0292400
	Os12g0292301
	Os12g0292400
fructose-bisphosphate aldolase, class I	Os01g0905800		Os01g0905800			Os10g0163340
	Os10g0163340
sucrose-phosphate synthase	Os01g0919400		Os01g0919400		Os01g0919400
	Os11g0236100		Os11g0236100
aldehyde dehydrogenase (NAD+)	Os02g0647900		Os02g0730075	Os12g0178000	Os02g0647900
	Os02g0730075				Os02g0730075
	Os12g0178000
hexosaminidase	Os03g0219400		Os03g0219400	Os03g0219400
glutamine synthetase	Os03g0223400		Os03g0223400		Os04g0659100	Os04g0659100
	Os03g0712800		Os03g0712800
	Os04g0659100
(S)-2-hydroxy-acid oxidase	Os04g0623550		Os04g0623550	Os04g0623550
malate dehydrogenase (oxaloacetate-decarboxylating)(NADP+)	Os05g0186300		Os05g0186300	Os05g0186300	Os05g0186300	Os05g0186300
alcohol dehydrogenase (NADP+)	Os05g0456100		Os05g0456100	Os05g0456100
starch synthase	Os06g0229800		Os06g0229800
pyruvate dehydrogenase E1 component subunit alpha	Os06g0246500		Os06g0246500	Os06g0246500	Os06g0246500	Os06g0246500
L-ascorbate oxidase	Os06g0567900		Os06g0567900	Os06g0567900
alpha-galactosidase	Os07g0452100		Os07g0452100	Os10g0492900
	Os10g0492900
L-gulonolactone oxidase	Os01g0687800		Os08g0519100		Os02g0124400	Os01g0687800
	Os02g0124400
	Os08g0519100
alpha,alpha-trehalase	Os10g0521000		Os10g0521000
phosphatidylinositol phospholipase C, delta	Os12g0562433		Os12g0562433
4-aminobutyrate---pyruvate transaminase	Os02g0112900			Os02g0112900			Os02g0112900
basic endochitinase B	Os03g0132900			Os03g0132900
	Os06g0726200			Os06g0726200
phosphoenolpyruvate carboxykinase (ATP)	Os03g0255500			Os03g0255500	Os03g0255500	Os03g0255500
inositol-1,3,4-trisphosphate 5/6-kinase / inositol-tetrakisphosphate 1-kinase	Os03g0726200			Os03g0726200	Os03g0726200	Os03g0726200
aldose 1-epimerase	Os04g0458600			Os04g0458600	Os04g0458600	Os04g0458600
inositol-pentakisphosphate 2-kinase	Os04g0661250			Os04g0661250
isocitrate lyase	Os07g0529000			Os07g0529000			Os07g0529000
glucan endo-1,3-beta-glucosidase 4	Os03g0374600			Os07g0577350	Os03g0374600	Os03g0374600	Os07g0577350
	Os07g0577350					Os07g0577350
ubiquitin-conjugating enzyme E2 E	Os07g0577350			Os07g0577350		Os07g0577350	Os07g0577350
fructokinase	Os08g0113150			Os08g0113150
catalase	Os02g0115700				Os02g0115700	Os02g0115700
	Os03g0131200				Os03g0131200
lactoylglutathione lyase	Os02g0280500				Os02g0280500
ribulose-phosphate 3-epimerase	Os03g0169100				Os03g0169100
myo-inositol-1-phosphate synthase	Os03g0192700				Os03g0192700
	Os03g0192750				Os03g0192750
fructose-1,6-bisphosphatase I	Os03g0267300				Os03g0267300	Os06g0664200
	Os06g0664200
enoyl-CoA hydratase	Os03g0310400				Os03g0310400
glucose-6-phosphate 1-dehydrogenase	Os02g0600400				Os03g0412800	Os02g0600400
	Os03g0412800
dihydrolipoyl dehydrogenase	Os03g0662000				Os03g0662000
glutamate decarboxylase	Os03g0236200				Os03g0720300	Os03g0236200
	Os03g0720300
glucose-1-phosphate adenylyltransferase	Os03g0735000				Os03g0735000	Os03g0735000
L-ascorbate peroxidase	Os04g0602100				Os04g0602100	Os04g0602100
2-oxoisovalerate dehydrogenase E2 component (dihydrolipoyl transacylase)	Os01g0314100					Os01g0314100
alcohol dehydrogenase	Os11g0210600					Os11g0210600
glycine cleavage system T protein (aminomethyltransferase)	Os04g0623800				Os04g0623800	Os04g0623800
UDP-sulfoquinovose synthase	Os05g0387200				Os05g0387200
glycine cleavage system P protein (glycine dehydrogenase)	Os06g0611900				Os06g0611900	Os06g0611900
2-oxoisovalerate dehydrogenase E1 component subunit beta	Os07g0170100				Os07g0170100	Os07g0170100
D-ribulokinase	Os07g0409200				Os07g0409200
alanine-glyoxylate transaminase / serine-glyoxylate transaminase / serine-pyruvate transaminase	Os08g0502700				Os08g0502700	Os08g0502700
GDP-D-mannose 3', 5'-epimerase	Os10g0417600				Os10g0417600	Os10g0417600
glycine cleavage system H protein	Os10g0516100				Os10g0516100	Os10g0516100
alpha-L-arabinofuranosidase	Os11g0131900				Os11g0131900
	Os12g0128700				Os12g0128700
2-oxoisovalerate dehydrogenase E1 component subunit alpha	Os12g0183100				Os12g0183100
4-aminobutyrate---pyruvate transaminase	Os02g0112900					Os02g0112900
alpha-1,4-galacturonosyltransferase	Os02g0745400					Os02g0745400
transketolase	Os04g0266900					Os04g0266900
xylan 1,4-beta-xylosidase	Os01g0296450						Os01g0296450

## Sheet: Sheet3
	Number of single genes encoding key enzymes involved in polysaccharide biosynthesis in rice varieties
	Diastase	Unigene	H vs L	H vs Cd	H vs CK	L vs Cd	L vs CK	Cd vs CK
gutB	L-iditol 2-dehydrogenase	1	1	0	0	0	0	0
tpiA	triosephosphate isomerase (TIM)	1	1	1	1	0	0	0
E1.1.1.82	malate dehydrogenase (NADP+)	2	1	1	2	0	0	0
LDH	L-lactate dehydrogenase	1	1	0	0	0	0	0
E3.2.1.4	endoglucanase	5	2	2	0	1	0	0
prsA	ribose-phosphate pyrophosphokinase	1	1	0	0	1	0	0
AAE7	acetate/butyrate---CoA ligase	2	1	0	2	0	1	0
ppdK	pyruvate, orthophosphate dikinase	2	1	2	0	0	0	0
bglB	beta-glucosidase	9	3	1	1	7	5	2
rpiA	ribose 5-phosphate isomerase A	2	1	0	0	1	0	0
aceB	malate synthase	1	1	0	0	1	1	0
PK	pyruvate kinase	2	2	2	2	0	0	0
HK	hexokinase	3	1	2	1	2	3	0
pfkA	6-phosphofructokinase 1	2	1	2	1	0	0	0
PFP	diphosphate-dependent phosphofructokinase	3	2	3	1	0	0	0
ACOX1	acyl-CoA oxidase	1	1	0	0	0	0	0
TPS	trehalose 6-phosphate synthase/phosphatase	2	1	0	0	2	1	0
sacA	beta-fructofuranosidase	1	1	0	0	1	0	0
otsB	trehalose 6-phosphate phosphatase	4	1	1	1	2	3	0
ADH1	alcohol dehydrogenase class-P	3	2	2	1	1	2	1
ALDO	fructose-bisphosphate aldolase, class I	2	0	1	0	0	1	0
E2.4.1.14	sucrose-phosphate synthase	2	0	2	0	1	0	0
ALDH	aldehyde dehydrogenase (NAD+)	3	0	1	1	2	0	0
maeB	malate dehydrogenase (oxaloacetate-decarboxylating)(NADP+)	1	0	1	1	1	1	0
AKR1A1	alcohol dehydrogenase (NADP+)	1	0	1	1	0	0	0
PDHA	pyruvate dehydrogenase E1 component subunit alpha	1	0	1	1	1	1	0
TREH	alpha,alpha-trehalase	1	0	1	0	0	0	0
pckA	phosphoenolpyruvate carboxykinase (ATP)	1	0	0	1	1	1	0
GN4	glucan endo-1,3-beta-glucosidase 4	2	0	0	1	1	2	1
RPE	ribulose-phosphate 3-epimerase	1	0	0	0	1	0	0
INO1	myo-inositol-1-phosphate synthase	2	0	0	0	2	0	0
FBP	fructose-1,6-bisphosphatase I	2	0	0	0	1	1	0
echA	enoyl-CoA hydratase	1	0	0	0	1	0	0
pdhD	dihydrolipoyl dehydrogenase	1	0	0	0	1	0	0
bkdB	2-oxoisovalerate dehydrogenase E2 component (dihydrolipoyl transacylase)	1	0	0	0	0	1	0
adh	alcohol dehydrogenase	1	0	0	0	0	1	0
bkdA2	2-oxoisovalerate dehydrogenase E1 component subunit beta	1	0	0	0	1	1	0
bkdA1	2-oxoisovalerate dehydrogenase E1 component subunit alpha	1	0	0	0	1	0	0
tktA	transketolase	1	0	0	0	0	1	0

## Sheet: Sheet4
Diastase	Unigene	H vs L	H vs Cd	H vs CK	L vs Cd	L vs CK	Cd vs CK
L-iditol 2-dehydrogenase	Os08g0545200	Os08g0545200			Os08g0545200
triosephosphate isomerase (TIM)	Os01g0841600	Os01g0841600	Os01g0841600	Os01g0841600
malate dehydrogenase (NADP+)	Os01g0933400	Os01g0933400	Os12g0267064	Os01g0933400
	Os12g0267064			Os12g0267064
L-lactate dehydrogenase	Os02g0105400	Os02g0105400
endoglucanase	Os01g0312800	Os02g0778600	Os01g0312800		Os03g0329500
	Os02g0778600	Os05g0129200	Os04g0497200
	Os03g0329500
	Os04g0497200
	Os05g0129200
ribose-phosphate pyrophosphokinase	Os03g0100040	Os03g0100040			Os03g0100040
acetate/butyrate---CoA ligase	Os03g0305000	Os03g0305150		Os03g0305000		Os03g0305000
	Os03g0305150			Os03g0305150
pyruvate, orthophosphate dikinase	Os03g0432100	Os03g0432100	Os03g0432100	Os03g0432100	Os03g0432100
	Os05g0405000		Os05g0405000
beta-glucosidase	Os03g0212800	Os03g0749401	Os12g0420100	Os05g0365700	Os03g0212800	Os03g0212800	Os03g0749100
	Os03g0749100	Os03g0749500			Os03g0749100	Os03g0749500	Os12g0420100
	Os03g0749300	Os12g0420100			Os03g0749300	Os04g0513900
	Os03g0749401				Os03g0749500	Os05g0365700
	Os03g0749500				Os04g0513900	Os08g0509400
	Os04g0513900				Os08g0509400
	Os05g0365700
	Os08g0509400				Os12g0420100
	Os12g0420100
ribose 5-phosphate isomerase A	Os04g0306400	Os04g0306400			Os07g0176900
	Os07g0176900
malate synthase	Os04g0486950	Os04g0486950			Os04g0486950	Os04g0486950
pyruvate kinase	Os04g0677500	Os04g0677500	Os04g0677500	Os04g0677500
	Os11g0148500	Os11g0148500	Os11g0148500	Os11g0148500
hexokinase	Os01g0190400	Os05g0187100	Os01g0722700	Os01g0722700	Os01g0722700	Os01g0190400
	Os01g0722700		Os05g0187100		Os05g0187100	Os01g0722700
	Os05g0187100					Os05g0187100
6-phosphofructokinase 1	Os05g0194900	Os05g0524400	Os05g0194900	Os05g0524400
	Os05g0524400		Os05g0524400
diphosphate-dependent phosphofructokinase	Os06g0247500	Os06g0247500	Os06g0247500	Os06g0247500
	Os06g0247651	Os08g0345700	Os06g0247651
	Os08g0345700		Os08g0345700
acyl-CoA oxidase	Os06g0347100	Os06g0347100			Os11g0605500
	Os11g0605500
trehalose 6-phosphate synthase/phosphatase	Os02g0790500	Os08g0445700			Os02g0790500	Os08g0445700
	Os08g0445700				Os08g0445700
beta-fructofuranosidase	Os09g0255101	Os09g0255101			Os09g0255101
trehalose 6-phosphate phosphatase	Os02g0661100	Os10g0553300	Os10g0553300	Os10g0553300	Os03g0386500	Os02g0661100
	Os03g0386500				Os08g0409100	Os03g0386500
	Os08g0409100					Os08g0409100
	Os10g0553300
alcohol dehydrogenase class-P	Os11g0210300	Os11g0210300	Os11g0210300	Os11g0210300	Os11g0210500	Os11g0210500	Os11g0210500
	Os11g0210500	Os11g0210500	Os11g0210500			Os11g0210600
	Os11g0210600
fructose-bisphosphate aldolase, class I	Os01g0905800		Os01g0905800			Os10g0163340
	Os10g0163340
sucrose-phosphate synthase	Os01g0919400		Os01g0919400		Os01g0919400
	Os11g0236100		Os11g0236100
aldehyde dehydrogenase (NAD+)	Os02g0647900		Os02g0730075	Os12g0178000	Os02g0647900
	Os02g0730075				Os02g0730075
	Os12g0178000
malate dehydrogenase (oxaloacetate-decarboxylating)(NADP+)	Os05g0186300		Os05g0186300	Os05g0186300	Os05g0186300	Os05g0186300
alcohol dehydrogenase (NADP+)	Os05g0456100		Os05g0456100	Os05g0456100
pyruvate dehydrogenase E1 component subunit alpha	Os06g0246500		Os06g0246500	Os06g0246500	Os06g0246500	Os06g0246500
alpha,alpha-trehalase	Os10g0521000		Os10g0521000
phosphoenolpyruvate carboxykinase (ATP)	Os03g0255500			Os03g0255500	Os03g0255500	Os03g0255500
glucan endo-1,3-beta-glucosidase 4	Os03g0374600			Os07g0577350	Os03g0374600	Os03g0374600	Os07g0577350
	Os07g0577350					Os07g0577350
ribulose-phosphate 3-epimerase	Os03g0169100				Os03g0169100
myo-inositol-1-phosphate synthase	Os03g0192700				Os03g0192700
	Os03g0192750				Os03g0192750
fructose-1,6-bisphosphatase I	Os03g0267300				Os03g0267300	Os06g0664200
	Os06g0664200
enoyl-CoA hydratase	Os03g0310400				Os03g0310400
dihydrolipoyl dehydrogenase	Os03g0662000				Os03g0662000
2-oxoisovalerate dehydrogenase E2 component (dihydrolipoyl transacylase)	Os01g0314100					Os01g0314100
alcohol dehydrogenase	Os11g0210600					Os11g0210600
2-oxoisovalerate dehydrogenase E1 component subunit beta	Os07g0170100				Os07g0170100	Os07g0170100
2-oxoisovalerate dehydrogenase E1 component subunit alpha	Os12g0183100				Os12g0183100
transketolase	Os04g0266900					Os04g0266900
