# Supplementary material for: Integrated Proteomic and Transcriptomic Analysis Reveals the Mechanism of Selenium-Mediated Cell Wall Polysaccharide in Rice (Oryza sativa L.) Cadmium Detoxification
Source: Toxics. 2025 Jul 30;13(8):642. doi: 10.3390/toxics13080642 (PMC12390211; doi:10.3390/toxics13080642)
Supplement: Supplementary file 1 [file toxics-13-00642-s001.zip › Table S4-Shared genes proteins.xlsx]

## Sheet: HvsL
Protein	Gene ID	Log2FC (Protein)	Significant (Protein)	Regulate (Protein)	Log2FC (Gene)	Significant (Gene)	Regulate (Gene)
Os01t0124401-01	Os01g0124401	1.4223	yes	up	-1.8316	yes	down
Os01t0855600-01	Os01g0855600	-0.423	yes	down	-1.0794	yes	down
Os05t0399400-00	Os05g0399400	1.5629	yes	up	-1.8689	yes	down
Os04t0552000-00	Os04g0552000	0.8734	yes	up	-6.92	yes	down
Os07t0124900-01	Os07g0124900	-0.5154	yes	down	-1.4347	yes	down
Os12t0189300-01	Os12g0189300	-0.5757	yes	down	-1.0643	yes	down
Os11t0151400-01	Os11g0151400	-0.3245	yes	down	-2.2139	yes	down
Os11t0210500-01	Os11g0210500	0.4105	yes	up	4.0306	yes	up
Os07t0148900-01	Os07g0148900	-0.8654	yes	down	-1.2779	yes	down
Os12t0123700-01	Os12g0123700	-0.421	yes	down	-1.074	yes	down
Os01t0124200-02	Os01g0124200	0.7303	yes	up	-1.664	yes	down
Os06t0604300-01	Os06g0604300	0.5629	yes	up	-1.9848	yes	down
Os02t0181300-01	Os02g0181300	-0.4599	yes	down	-1.4369	yes	down
Os07t0169600-01	Os07g0169600	0.275	yes	up	-1.2147	yes	down
Os04t0372700-01	Os04g0372700	-0.3001	yes	down	-1.687	yes	down
Os05t0402900-01	Os05g0402900	0.4043	yes	up	-1.2805	yes	down
Os09t0482500-01	Os09g0482500	0.469	yes	up	-1.7007	yes	down
Os12t0548401-01	Os12g0548401	0.9016	yes	up	-1.4598	yes	down
Os04t0269600-02	Os04g0269600	0.3303	yes	up	-0.2426	no	no change
Os03t0738600-01	Os03g0738600	0.4398	yes	up	-2.1861	yes	down
Os03t0709300-01	Os03g0709300	0.5354	yes	up	-1.8995	yes	down
Os03t0140700-01	Os03g0140700	0.3602	yes	up	-1.2094	yes	down
Os04t0269600-04	Os04g0269600	0.3007	yes	up	-0.2426	no	no change
Os05t0104200-01	Os05g0104200	0.7836	yes	up	-2.2593	yes	down

## Sheet: HvsCd
Protein	Gene ID	Log2FC (Protein)	Significant (Protein)	Regulate (Protein)	Log2FC (Gene)	Significant (Gene)	Regulate (Gene)
Os01t0348900-01	Os01g0348900	-0.595	yes	down	1.7494	yes	up
Os11t0687100-01	Os11g0687100	-2.1072	yes	down	-3.8835	yes	down
Os06t0553200-01	Os06g0553200	-0.6312	yes	down	1.682	yes	up
Os06t0238300-01	Os06g0238300	-0.284	yes	down	1.0022	yes	up
Os11t0687200-02	Os11g0687200	-1.7379	yes	down	-2.3868	yes	down
Os01t0160100-01	Os01g0160100	-0.284	yes	down	1.029	yes	up
Os03t0830500-01	Os03g0830500	-0.7286	yes	down	1.5178	yes	up
Os12t0559200-01	Os12g0559200	-2.3083	yes	down	-1.2876	yes	down
Os01t0957100-01	Os01g0957100	-0.5285	yes	down	-1.0908	yes	down
Os07t0168300-01	Os07g0168300	-0.3081	yes	down	1.081	yes	up
Os01t0655500-01	Os01g0655500	-0.5401	yes	down	-1.7785	yes	down

## Sheet: HvsCK
Protein	Gene ID	Log2FC (Protein)	Significant (Protein)	Regulate (Protein)	Log2FC (Gene)	Significant (Gene)	Regulate (Gene)
Os01t0770700-00	Os01g0770700	0.7111	yes	up	1.5441	yes	up
Os04t0107700-01	Os04g0107700	0.9317	yes	up	-2.0425	yes	down
Os07t0431160-00	Os07g0431160	0.8689	yes	up	-6.4828	yes	down
Os04t0107600-02	Os04g0107600	0.6792	yes	up	-2.3184	yes	down
Os06t0695500-01	Os06g0695500	0.2931	yes	up	-1.2426	yes	down
Os10t0169200-01	Os10g0169200	1.1085	yes	up	-1.7747	yes	down
Os04t0508200-01	Os04g0508200	0.2726	yes	up	1.2371	yes	up
Os03t0388900-01	Os03g0388900	0.3036	yes	up	-2.0086	yes	down
Os12t0163700-01	Os12g0163700	0.396	yes	up	2.1224	yes	up
Os07t0673900-01	Os07g0673900	0.3368	yes	up	1.8801	yes	up
Os04t0282400-01	Os04g0282400	-0.534	yes	down	-1.0136	yes	down
Os03t0132900-01	Os03g0132900	-1.578	yes	down	-1.7424	yes	down
Os11t0687100-01	Os11g0687100	-1.333	yes	down	-3.7713	yes	down
Os06t0567900-01	Os06g0567900	-0.5333	yes	down	-1.9627	yes	down
Os01t0871500-01	Os01g0871500	-0.5533	yes	down	-1.5931	yes	down
Os11t0687200-02	Os11g0687200	-1.2925	yes	down	-2.5439	yes	down
Os07t0168300-01	Os07g0168300	-0.2819	yes	down	1.5538	yes	up
Os12t0178000-01	Os12g0178000	-0.4865	yes	down	1.5274	yes	up

## Sheet: LvsCd
Protein	Gene ID	Log2FC (Protein)	Significant (Protein)	Regulate (Protein)	Log2FC (Gene)	Significant (Gene)	Regulate (Gene)
Os11t0592000-01	Os11g0592000	-0.7916	yes	down	-2.0877	yes	down
Os08t0104600-02	Os08g0104600	0.5816	yes	up	1.8787	yes	up
Os01t0124200-02	Os01g0124200	-1.2834	yes	down	1.2597	yes	up
Os02t0689700-01	Os02g0689700	0.5546	yes	up	1.6359	yes	up
Os06t0254700-01	Os06g0254700	0.305	yes	up	2.1437	yes	up
Os01t0235100-01	Os01g0235100	1.0221	yes	up	1.2526	yes	up
Os01t0124100-01	Os01g0124100	-0.8392	yes	down	1.9451	yes	up
Os07t0243150-01	Os07g0243150	1.0502	yes	up	2.6814	yes	up
Os01t0855600-01	Os01g0855600	0.6216	yes	up	1.7896	yes	up
Os03t0323200-02	Os03g0323200	0.5525	yes	up	1.0724	yes	up
Os05t0190300-03	Os05g0190300	0.5081	yes	up	1.171	yes	up
Os06t0172800-00	Os06g0172800	0.3484	yes	up	1.5006	yes	up
Os05t0408900-03	Os05g0408900	0.5374	yes	up	1.1219	yes	up
Os01t0132000-01	Os01g0132000	-1.1883	yes	down	2.1991	yes	up
Os01t0973400-01	Os01g0973400	0.497	yes	up	1.0727	yes	up
Os12t0189300-01	Os12g0189300	0.6923	yes	up	1.6597	yes	up
Os11t0684700-01	Os11g0684700	-0.6622	yes	down	-1.3528	yes	down
Os09t0518200-01	Os09g0518200	-1.2403	yes	down	-1.8413	yes	down
Os11t0687100-01	Os11g0687100	-2.324	yes	down	-4.1735	yes	down
Os07t0467200-01	Os07g0467200	0.5249	yes	up	2.308	yes	up
Os01t0719700-00	Os01g0719700	0.8234	yes	up	1.518	yes	up
Os10t0502400-01	Os10g0502400	0.5293	yes	up	1.8798	yes	up
Os03t0108300-02	Os03g0108300	-0.4453	yes	down	2.0814	yes	up
Os03t0805600-00	Os03g0805600	0.6326	yes	up	1.4953	yes	up
Os03t0290300-01	Os03g0290300	0.6023	yes	up	1.3362	yes	up
Os04t0508200-01	Os04g0508200	0.3124	yes	up	1.4063	yes	up
Os04t0679400-01	Os04g0679400	0.3194	yes	up	1.171	yes	up
cds-CAA33989.1	gene-rps2	0.4798	yes	up	2.8596	yes	up
Os05t0555300-01	Os05g0555300	0.6092	yes	up	1.9347	yes	up
Os03t0226700-01	Os03g0226700	0.3653	yes	up	1.2096	yes	up
Os03t0111200-01	Os03g0111200	0.5269	yes	up	1.2715	yes	up
Os07t0631900-01	Os07g0631900	0.3095	yes	up	1.1489	yes	up
Os07t0509700-01	Os07g0509700	0.5181	yes	up	1.2429	yes	up
Os09t0507500-01	Os09g0507500	0.4087	yes	up	1.5857	yes	up
Os12t0471100-01	Os12g0471100	-0.6059	yes	down	1.2826	yes	up
Os08t0323400-01	Os08g0323400	0.6602	yes	up	2.6646	yes	up
Os07t0556200-01	Os07g0556200	0.6455	yes	up	1.8214	yes	up
Os03t0376600-01	Os03g0376600	0.507	yes	up	1.7747	yes	up
Os09t0439500-01	Os09g0439500	0.509	yes	up	1.4388	yes	up
Os04t0445700-01	Os04g0445700	0.6242	yes	up	1.1198	yes	up
Os03t0215900-01	Os03g0215900	0.2956	yes	up	1.6026	yes	up
Os12t0189400-01	Os12g0189400	1.1571	yes	up	2.0484	yes	up
Os03t0659200-02	Os03g0659200	0.5595	yes	up	1.9121	yes	up
Os02t0781400-02	Os02g0781400	0.5027	yes	up	1.1304	yes	up
Os07t0663500-00	Os07g0663500	-0.669	yes	down	2.7636	yes	up
Os03t0194900-03	Os03g0194900	-0.4246	yes	down	1.8864	yes	up
Os10t0533100-01	Os10g0533100	0.2811	yes	up	1.7753	yes	up
Os03t0131200-02	Os03g0131200	0.8752	yes	up	1.8006	yes	up
Os08t0498100-01	Os08g0498100	-0.2904	yes	down	1.4455	yes	up
Os01t0500900-01	Os01g0500900	0.6008	yes	up	1.1422	yes	up
Os01t0959900-02	Os01g0959900	0.8725	yes	up	1.2816	yes	up
Os01t0830000-01	Os01g0830000	0.4803	yes	up	2.1059	yes	up
Os02t0125700-01	Os02g0125700	0.4232	yes	up	1.1313	yes	up
Os04t0416000-01	Os04g0416000	0.5684	yes	up	1.2292	yes	up
Os05t0348100-01	Os05g0348100	0.4684	yes	up	1.5456	yes	up
Os10t0496900-02	Os10g0496900	0.4487	yes	up	1.0771	yes	up
Os02t0600200-01	Os02g0600200	0.3388	yes	up	1.2286	yes	up
Os05t0411200-02	Os05g0411200	0.2732	yes	up	1.1746	yes	up
Os05t0186000-02	Os05g0186000	0.5982	yes	up	1.9282	yes	up
Os05t0540900-01	Os05g0540900	0.3837	yes	up	1.3213	yes	up
Os06t0132300-01	Os06g0132300	0.4181	yes	up	1.4454	yes	up
Os07t0148900-01	Os07g0148900	1.1877	yes	up	1.6002	yes	up
Os08t0552400-00	Os08g0552400	-0.2832	yes	down	-1.7003	yes	down
Os02t0668100-02	Os02g0668100	0.4154	yes	up	1.0585	yes	up
Os08t0114100-01	Os08g0114100	0.748	yes	up	1.5424	yes	up
Os03t0704000-00	Os03g0704000	0.4737	yes	up	1.5502	yes	up
Os03t0129300-01	Os03g0129300	0.4699	yes	up	1.1711	yes	up
Os07t0580900-02	Os07g0580900	0.3732	yes	up	1.04	yes	up
Os01t0958100-01	Os01g0958100	0.4131	yes	up	1.144	yes	up
Os03t0769100-01	Os03g0769100	0.3618	yes	up	2.0256	yes	up
Os07t0196200-01	Os07g0196200	0.6621	yes	up	1.4005	yes	up
Os11t0528500-01	Os11g0528500	0.7183	yes	up	1.6538	yes	up
Os08t0560900-02	Os08g0560900	0.6239	yes	up	1.7152	yes	up
Os10t0506100-01	Os10g0506100	-0.4621	yes	down	1.497	yes	up
Os01t0929100-02	Os01g0929100	0.4225	yes	up	1.0252	yes	up
Os07t0545800-01	Os07g0545800	0.3697	yes	up	1.0413	yes	up
Os03t0778100-01	Os03g0778100	0.4833	yes	up	2.3906	yes	up
Os02t0595700-01	Os02g0595700	0.3645	yes	up	1.2901	yes	up
Os12t0533700-01	Os12g0533700	0.4049	yes	up	1.3756	yes	up
Os07t0164200-02	Os07g0164200	0.4088	yes	up	1.5087	yes	up
Os06t0553200-01	Os06g0553200	-0.922	yes	down	2.6574	yes	up
Os03t0654600-01	Os03g0654600	0.4233	yes	up	1.2068	yes	up
Os03t0767000-01	Os03g0767000	-0.4748	yes	down	1.4824	yes	up
Os01t0120500-01	Os01g0120500	0.4259	yes	up	1.1822	yes	up
Os04t0650000-03	Os04g0650000	-0.3447	yes	down	0.2787	no	no change
Os11t0530600-01	Os11g0530600	0.4427	yes	up	1.8112	yes	up
Os12t0123700-01	Os12g0123700	0.2941	yes	up	1.5809	yes	up
cds-CAA33995.1	gene-psaB	0.4267	yes	up	1.3774	yes	up
Os03t0170500-00	Os03g0170500	0.9054	yes	up	1.9853	yes	up
Os04t0538100-01	Os04g0538100	0.4821	yes	up	1.0786	yes	up
Os10t0534900-01	Os10g0534900	0.3691	yes	up	2.1307	yes	up
Os03t0284400-01	Os03g0284400	0.3215	yes	up	1.9742	yes	up
Os08t0389700-02	Os08g0389700	0.557	yes	up	1.7846	yes	up
Os05t0560000-01	Os05g0560000	0.5392	yes	up	2.2461	yes	up
Os04t0105700-01	Os04g0105700	0.2938	yes	up	1.6856	yes	up
Os06t0603000-01	Os06g0603000	0.3215	yes	up	1.3507	yes	up
Os03t0586500-01	Os03g0586500	0.4813	yes	up	1.4325	yes	up
Os02t0538000-01	Os02g0538000	0.3164	yes	up	1.1567	yes	up
Os04t0457000-01	Os04g0457000	0.4777	yes	up	1.3572	yes	up
Os10t0555900-02	Os10g0555900	-0.2994	yes	down	1.5819	yes	up
Os06t0611900-01	Os06g0611900	0.5146	yes	up	1.3734	yes	up
Os01t0662700-01	Os01g0662700	0.4129	yes	up	1.0572	yes	up
Os06t0484500-01	Os06g0484500	0.2697	yes	up	2.8215	yes	up
Os02t0189000-01	Os02g0189000	0.3275	yes	up	1.9845	yes	up
Os02t0652600-02	Os02g0652600	0.4022	yes	up	1.812	yes	up
Os02t0629200-02	Os02g0629200	0.3545	yes	up	1.5038	yes	up
Os06t0196900-03	Os06g0196900	0.2756	yes	up	1.1247	yes	up
Os01t0358300-01	Os01g0358300	0.5269	yes	up	1.2752	yes	up
Os03t0196800-01	Os03g0196800	0.2648	yes	up	1.7501	yes	up
Os07t0165000-01	Os07g0165000	0.3126	yes	up	1.1893	yes	up
Os11t0267000-02	Os11g0267000	0.2971	yes	up	1.1145	yes	up
Os04t0539000-01	Os04g0539000	0.6255	yes	up	1.4796	yes	up
Os03t0700700-01	Os03g0700700	-0.3034	yes	down	1.0296	yes	up
Os12t0498500-01	Os12g0498500	0.8232	yes	up	1.2599	yes	up
Os05t0110100-02	Os05g0110100	1.014	yes	up	1.8162	yes	up
Os02t0638300-01	Os02g0638300	0.4276	yes	up	1.3419	yes	up
Os02t0197600-01	Os02g0197600	0.5445	yes	up	1.3735	yes	up
Os05t0402900-01	Os05g0402900	-0.5837	yes	down	1.5119	yes	up
Os02t0181300-01	Os02g0181300	0.3579	yes	up	1.3962	yes	up
Os01t0662300-01	Os01g0662300	0.4299	yes	up	1.8968	yes	up
Os10t0503800-01	Os10g0503800	0.4341	yes	up	1.437	yes	up
Os11t0687200-02	Os11g0687200	-1.9196	yes	down	-2.3114	yes	down
Os03t0563300-01	Os03g0563300	0.3203	yes	up	1.2151	yes	up
cds-CAA33996.1	gene-psaA	0.6744	yes	up	1.4463	yes	up
Os06t0238300-01	Os06g0238300	-0.4117	yes	down	1.5403	yes	up
Os02t0605900-01	Os02g0605900	-0.6956	yes	down	1.8439	yes	up
Os07t0489800-01	Os07g0489800	0.6601	yes	up	1.0745	yes	up
Os12t0578400-01	Os12g0578400	-0.3402	yes	down	1.3121	yes	up
Os06t0132400-01	Os06g0132400	0.4176	yes	up	1.9851	yes	up
Os01t0749200-01	Os01g0749200	0.455	yes	up	1.6519	yes	up
Os03t0125000-02	Os03g0125000	0.3622	yes	up	1.4983	yes	up
Os04t0461100-01	Os04g0461100	0.3433	yes	up	1.6367	yes	up
Os06t0351500-01	Os06g0351500	-0.4381	yes	down	1.179	yes	up
Os03t0860600-01	Os03g0860600	0.2792	yes	up	1.5071	yes	up
Os07t0577600-01	Os07g0577600	0.5703	yes	up	1.2537	yes	up
Os05t0568300-00	Os05g0568300	0.3926	yes	up	2.1045	yes	up
Os01t0889800-01	Os01g0889800	0.6003	yes	up	1.3061	yes	up
Os11t0242400-01	Os11g0242400	0.6419	yes	up	1.3077	yes	up
Os01t0600900-02	Os01g0600900	0.4617	yes	up	1.5267	yes	up
Os03t0265400-02	Os03g0265400	0.3279	yes	up	1.5483	yes	up
Os03t0815400-01	Os03g0815400	0.4471	yes	up	1.8297	yes	up
Os08t0502700-01	Os08g0502700	0.6821	yes	up	1.2718	yes	up
Os08t0276100-01	Os08g0276100	0.7126	yes	up	1.2531	yes	up
Os03t0356300-01	Os03g0356300	0.3724	yes	up	1.4068	yes	up
Os03t0858700-01	Os03g0858700	0.3924	yes	up	1.3987	yes	up
Os07t0562700-02	Os07g0562700	0.3655	yes	up	1.3971	yes	up
Os07t0530600-01	Os07g0530600	0.3818	yes	up	1.5438	yes	up
Os03t0331600-01	Os03g0331600	0.3638	yes	up	1.6551	yes	up
Os07t0435300-01	Os07g0435300	0.4826	yes	up	1.6118	yes	up
Os02t0834700-01	Os02g0834700	0.2978	yes	up	1.4102	yes	up
Os03t0709300-01	Os03g0709300	-0.805	yes	down	1.2336	yes	up
Os11t0544500-01	Os11g0544500	0.4672	yes	up	1.1321	yes	up
Os02t0751600-02	Os02g0751600	0.512	yes	up	1.2195	yes	up
Os02t0122500-00	Os02g0122500	0.5998	yes	up	1.7968	yes	up
Os08t0509400-01	Os08g0509400	-0.2779	yes	down	1.2914	yes	up
Os08t0162600-02	Os08g0162600	0.8395	yes	up	1.3168	yes	up
Os01t0678600-01	Os01g0678600	0.5269	yes	up	1.5027	yes	up
Os01t0633000-01	Os01g0633000	0.3778	yes	up	1.6327	yes	up
Os09t0530000-01	Os09g0530000	0.6513	yes	up	1.1667	yes	up
Os03t0634000-01	Os03g0634000	0.3437	yes	up	1.3006	yes	up
Os06t0185900-01	Os06g0185900	0.5493	yes	up	1.5283	yes	up
Os05t0361900-01	Os05g0361900	0.4424	yes	up	1.1373	yes	up
Os07t0544800-01	Os07g0544800	0.4351	yes	up	1.7119	yes	up
Os07t0141400-02	Os07g0141400	0.3984	yes	up	1.3109	yes	up
Os03t0279950-01	Os03g0279950	0.6459	yes	up	1.2845	yes	up
Os03t0158300-01	Os03g0158300	0.5806	yes	up	1.2673	yes	up
Os04t0269600-02	Os04g0269600	-0.5041	yes	down	0.4254	no	no change
Os01t0552300-01	Os01g0552300	0.4244	yes	up	1.0265	yes	up
Os01t0501800-01	Os01g0501800	0.4622	yes	up	1.1327	yes	up
Os03t0122200-01	Os03g0122200	0.4074	yes	up	1.8147	yes	up
Os03t0412800-01	Os03g0412800	0.3654	yes	up	1.2228	yes	up
Os07t0212200-01	Os07g0212200	0.7237	yes	up	1.896	yes	up
Os03t0781000-01	Os03g0781000	0.5697	yes	up	1.2617	yes	up
Os05t0480000-01	Os05g0480000	0.335	yes	up	1.2415	yes	up
Os06t0683200-01	Os06g0683200	0.525	yes	up	1.5987	yes	up
Os02t0750100-00	Os02g0750100	0.3261	yes	up	1.3885	yes	up
Os01t0913000-01	Os01g0913000	0.3309	yes	up	1.1119	yes	up
Os06t0308000-01	Os06g0308000	0.315	yes	up	1.2936	yes	up
Os02t0731600-01	Os02g0731600	0.6098	yes	up	1.281	yes	up
Os06t0725900-01	Os06g0725900	0.3723	yes	up	1.1972	yes	up
Os01t0585300-01	Os01g0585300	0.533	yes	up	1.8098	yes	up
Os06t0264800-01	Os06g0264800	0.4528	yes	up	1.5654	yes	up
Os03t0592500-01	Os03g0592500	0.7774	yes	up	1.5945	yes	up
Os08t0512500-01	Os08g0512500	0.3003	yes	up	1.0934	yes	up
Os12t0226900-01	Os12g0226900	-0.7288	yes	down	1.175	yes	up
Os03t0828100-02	Os03g0828100	0.407	yes	up	1.8407	yes	up
Os03t0713200-01	Os03g0713200	0.3989	yes	up	1.6195	yes	up
Os02t0537700-01	Os02g0537700	0.2963	yes	up	1.7875	yes	up
Os09t0279500-01	Os09g0279500	0.2954	yes	up	1.1173	yes	up
Os03t0850600-01	Os03g0850600	0.4174	yes	up	1.0801	yes	up
Os04t0650000-02	Os04g0650000	-0.3449	yes	down	0.2787	no	no change
Os08t0200300-02	Os08g0200300	0.8904	yes	up	1.6061	yes	up
Os09t0279400-01	Os09g0279400	0.5621	yes	up	1.4177	yes	up
Os07t0642200-01	Os07g0642200	-0.5264	yes	down	1.6415	yes	up
Os07t0133700-01	Os07g0133700	0.497	yes	up	1.0196	yes	up
Os06t0246500-01	Os06g0246500	-0.6206	yes	down	-1.7692	yes	down
Os04t0551700-01	Os04g0551700	0.3723	yes	up	1.1167	yes	up
Os10t0461100-01	Os10g0461100	0.4164	yes	up	1.0084	yes	up
Os07t0175600-01	Os07g0175600	-0.4822	yes	down	1.3685	yes	up
Os12t0274700-02	Os12g0274700	0.6042	yes	up	1.6722	yes	up
Os03t0856500-02	Os03g0856500	0.4595	yes	up	1.8369	yes	up
Os04t0659100-01	Os04g0659100	0.4779	yes	up	1.3491	yes	up
Os06t0116400-01	Os06g0116400	0.4898	yes	up	1.238	yes	up
Os03t0154100-01	Os03g0154100	-0.3477	yes	down	1.228	yes	up
cds-CAA34014.1	gene-psbC	0.6882	yes	up	1.3168	yes	up
Os01t0862200-02	Os01g0862200	0.6912	yes	up	1.1495	yes	up
Os08t0553800-01	Os08g0553800	0.4257	yes	up	1.2425	yes	up
Os02t0280500-01	Os02g0280500	0.3862	yes	up	1.3694	yes	up
Os04t0691600-02	Os04g0691600	0.6317	yes	up	2.3273	yes	up
Os07t0164800-01	Os07g0164800	-0.467	yes	down	1.0487	yes	up
Os04t0623800-01	Os04g0623800	0.3936	yes	up	1.1862	yes	up
Os04t0269600-04	Os04g0269600	-0.4752	yes	down	0.4254	no	no change
Os02t0551100-01	Os02g0551100	-0.4686	yes	down	1.5938	yes	up
Os02t0822600-01	Os02g0822600	0.4913	yes	up	1.4332	yes	up
Os06t0647100-01	Os06g0647100	0.4286	yes	up	2.0839	yes	up
Os03t0315800-01	Os03g0315800	0.3504	yes	up	1.3305	yes	up
Os10t0503300-00	Os10g0503300	-0.964	yes	down	2.2821	yes	up
Os05t0344200-01	Os05g0344200	0.3799	yes	up	1.3456	yes	up
Os10t0573700-02	Os10g0573700	0.719	yes	up	1.2481	yes	up
Os09t0266000-02	Os09g0266000	0.3755	yes	up	1.1766	yes	up
Os10t0516100-02	Os10g0516100	0.3366	yes	up	1.5788	yes	up
Os02t0124400-01	Os02g0124400	-0.3667	yes	down	2.5719	yes	up
Os07t0534000-01	Os07g0534000	0.3857	yes	up	1.4338	yes	up
Os02t0103800-03	Os02g0103800	0.6398	yes	up	1.2716	yes	up
Os01t0924000-01	Os01g0924000	0.5308	yes	up	1.7082	yes	up
Os08t0470200-02	Os08g0470200	-0.5234	yes	down	1.717	yes	up
Os08t0167500-02	Os08g0167500	0.3544	yes	up	1.0924	yes	up
Os03t0200000-00	Os03g0200000	0.3317	yes	up	3.7078	yes	up
Os05t0565400-01	Os05g0565400	-0.3221	yes	down	1.2381	yes	up
Os05t0291700-02	Os05g0291700	0.5817	yes	up	1.2356	yes	up
Os11t0242800-01	Os11g0242800	0.4464	yes	up	1.4576	yes	up
Os02t0754300-01	Os02g0754300	0.5821	yes	up	1.6826	yes	up
Os05t0104200-01	Os05g0104200	-1.0064	yes	down	1.7804	yes	up
Os05t0382600-02	Os05g0382600	-0.3726	yes	down	1.3371	yes	up
Os02t0307800-02	Os02g0307800	1.0479	yes	up	1.4734	yes	up
Os03t0751100-01	Os03g0751100	-0.8423	yes	down	-2.9268	yes	down
Os07t0168300-01	Os07g0168300	-0.4579	yes	down	1.7555	yes	up
Os02t0192700-02	Os02g0192700	0.4008	yes	up	2.002	yes	up
Os01t0871500-01	Os01g0871500	-0.5677	yes	down	-1.2982	yes	down
Os03t0307300-01	Os03g0307300	-2.585	yes	down	-7.2007	yes	down
Os05t0101400-01	Os05g0101400	0.6885	yes	up	1.5338	yes	up
Os12t0575000-01	Os12g0575000	0.9923	yes	up	1.6504	yes	up
Os01t0655500-01	Os01g0655500	-0.9053	yes	down	-3.6901	yes	down
Os03t0219900-01	Os03g0219900	0.629	yes	up	1.4299	yes	up
Os02t0570400-01	Os02g0570400	0.2922	yes	up	1.5735	yes	up
Os08t0127100-02	Os08g0127100	-0.7132	yes	down	1.7735	yes	up
Os06t0332800-01	Os06g0332800	0.6486	yes	up	1.633	yes	up
Os03t0431800-00	Os03g0431800	-0.2925	yes	down	-2.2665	yes	down
Os07t0558400-01	Os07g0558400	0.9276	yes	up	1.4393	yes	up
Os07t0147500-01	Os07g0147500	1.7786	yes	up	1.4279	yes	up
Os01t0723600-01	Os01g0723600	-0.5016	yes	down	1.0225	yes	up
Os04t0234600-01	Os04g0234600	0.5559	yes	up	1.0912	yes	up
Os01t0102900-01	Os01g0102900	0.6381	yes	up	1.6578	yes	up

## Sheet: LvsCK
Protein	Gene ID	Log2FC (Protein)	Significant (Protein)	Regulate (Protein)	Log2FC (Gene)	Significant (Gene)	Regulate (Gene)
Os07t0124900-01	Os07g0124900	1.0223	yes	up	2.294	yes	up
Os01t0770700-00	Os01g0770700	0.8728	yes	up	2.0058	yes	up
Os04t0606200-01	Os04g0606200	0.2661	yes	up	2.0902	yes	up
Os03t0178100-00	Os03g0178100	0.2895	yes	up	1.1876	yes	up
Os01t0855600-01	Os01g0855600	0.4743	yes	up	1.7212	yes	up
Os06t0254700-01	Os06g0254700	0.3401	yes	up	2.4294	yes	up
Os05t0189900-01	Os05g0189900	0.4365	yes	up	1.3158	yes	up
Os01t0719700-00	Os01g0719700	0.5885	yes	up	1.6012	yes	up
Os07t0243150-01	Os07g0243150	0.5445	yes	up	2.3405	yes	up
Os04t0508200-01	Os04g0508200	0.3391	yes	up	1.2718	yes	up
Os03t0290300-01	Os03g0290300	0.4341	yes	up	1.8463	yes	up
Os06t0172800-00	Os06g0172800	0.4318	yes	up	1.3195	yes	up
Os01t0825800-01	Os01g0825800	0.4389	yes	up	2.4276	yes	up
Os08t0323400-01	Os08g0323400	0.3291	yes	up	1.8189	yes	up
Os10t0542400-01	Os10g0542400	0.3474	yes	up	2.1449	yes	up
Os03t0659200-02	Os03g0659200	0.3375	yes	up	1.7	yes	up
Os05t0499300-01	Os05g0499300	0.3939	yes	up	1.1915	yes	up
Os08t0493900-01	Os08g0493900	0.3001	yes	up	-1.1358	yes	down
Os12t0561900-01	Os12g0561900	0.3424	yes	up	1.7364	yes	up
Os08t0389700-02	Os08g0389700	0.3662	yes	up	1.636	yes	up
Os10t0533100-01	Os10g0533100	0.2845	yes	up	2.3009	yes	up
Os04t0492400-01	Os04g0492400	0.3082	yes	up	1.0219	yes	up
Os12t0123700-01	Os12g0123700	0.4121	yes	up	1.5478	yes	up
Os09t0248100-01	Os09g0248100	-0.306	yes	down	1.1083	yes	up
Os02t0181300-01	Os02g0181300	0.3394	yes	up	1.8562	yes	up
Os01t0132000-01	Os01g0132000	-0.5437	yes	down	2.3047	yes	up
Os10t0503300-00	Os10g0503300	-1.0243	yes	down	2.0802	yes	up
Os01t0810300-01	Os01g0810300	-0.2726	yes	down	1.5084	yes	up
Os04t0269600-02	Os04g0269600	-0.404	yes	down	0.3724	no	no change
Os05t0507300-01	Os05g0507300	-0.2823	yes	down	-1.1969	yes	down
Os11t0645400-01	Os11g0645400	-0.5367	yes	down	1.7176	yes	up
Os02t0102200-01	Os02g0102200	-0.3767	yes	down	2.005	yes	up
Os02t0180700-01	Os02g0180700	-0.3255	yes	down	1.3298	yes	up
Os05t0435800-01	Os05g0435800	-0.4681	yes	down	1.931	yes	up
Os06t0700700-02	Os06g0700700	-0.4544	yes	down	1.1551	yes	up
Os03t0431800-00	Os03g0431800	-0.3201	yes	down	-2.127	yes	down
Os04t0269600-04	Os04g0269600	-0.3468	yes	down	0.3724	no	no change
Os07t0190800-01	Os07g0190800	-0.4067	yes	down	-1.5795	yes	down
Os02t0551100-01	Os02g0551100	-0.3305	yes	down	1.4283	yes	up
Os07t0168300-01	Os07g0168300	-0.4316	yes	down	2.2341	yes	up
Os01t0871500-01	Os01g0871500	-0.7085	yes	down	-1.7741	yes	down
Os07t0642200-01	Os07g0642200	-0.3446	yes	down	2.0212	yes	up
Os03t0250000-01	Os03g0250000	-0.2766	yes	down	1.6655	yes	up
Os11t0687200-02	Os11g0687200	-1.4742	yes	down	-2.459	yes	down
Os11t0687100-01	Os11g0687100	-1.5498	yes	down	-4.0561	yes	down
Os04t0430700-01	Os04g0430700	-0.6139	yes	down	1.6409	yes	up
Os04t0638100-01	Os04g0638100	-0.3273	yes	down	2.3581	yes	up
Os08t0470200-02	Os08g0470200	-0.411	yes	down	1.6403	yes	up
Os12t0226900-01	Os12g0226900	-0.381	yes	down	1.3069	yes	up
Os01t0723600-01	Os01g0723600	-0.392	yes	down	1.0912	yes	up
Os05t0515600-01	Os05g0515600	-0.4805	yes	down	2.2937	yes	up
Os01t0127600-01	Os01g0127600	-1.0328	yes	down	-1.2748	yes	down
Os03t0709300-01	Os03g0709300	-0.4295	yes	down	1.4207	yes	up
Os05t0382600-02	Os05g0382600	-0.381	yes	down	1.9019	yes	up
Os01t0655500-01	Os01g0655500	-0.7737	yes	down	-3.1995	yes	down
Os04t0107600-02	Os04g0107600	-0.6923	yes	down	-2.5478	yes	down
Os08t0137400-02	Os08g0137400	-0.3192	yes	down	1.2718	yes	up

## Sheet: CdvsCK
Protein	Gene ID	Log2FC (Protein)	Significant (Protein)	Regulate (Protein)	Log2FC (Gene)	Significant (Gene)	Regulate (Gene)
Os01t0770700-00	Os01g0770700	0.7652	yes	up	1.1829	yes	up
Os07t0418600-01	Os07g0418600	0.9008	yes	up	-1.3364	yes	down
Os05t0161500-01	Os05g0161500	-0.7686	yes	down	1.0653	yes	up
Os03t0311300-01	Os03g0311300	-0.3417	yes	down	-0.0868	no	no change
Os01t0868900-01	Os01g0868900	-0.4227	yes	down	-1.1517	yes	down
Os01t0946700-01	Os01g0946700	0.5919	yes	up	-1.3933	yes	down
Os03t0170500-00	Os03g0170500	-0.6368	yes	down	-1.0607	yes	down
Os03t0311300-03	Os03g0311300	-0.2826	yes	down	-0.0868	no	no change
Os01t0717400-01	Os01g0717400	-0.7769	yes	down	1.1512	yes	up
Os01t0589800-01	Os01g0589800	-0.5483	yes	down	-1.154	yes	down

## Sheet: Shares
Protein	Gene ID
Os01t0124401-01	Os01g0124401
Os05t0399400-00	Os05g0399400
Os04t0552000-00	Os04g0552000
Os11t0151400-01	Os11g0151400
Os11t0210500-01	Os11g0210500
Os06t0604300-01	Os06g0604300
Os07t0169600-01	Os07g0169600
Os04t0372700-01	Os04g0372700
Os09t0482500-01	Os09g0482500
Os12t0548401-01	Os12g0548401
Os03t0738600-01	Os03g0738600
Os03t0140700-01	Os03g0140700
Os01t0348900-01	Os01g0348900
Os01t0160100-01	Os01g0160100
Os03t0830500-01	Os03g0830500
Os12t0559200-01	Os12g0559200
Os01t0957100-01	Os01g0957100
Os04t0107700-01	Os04g0107700
Os07t0431160-00	Os07g0431160
Os06t0695500-01	Os06g0695500
Os10t0169200-01	Os10g0169200
Os03t0388900-01	Os03g0388900
Os12t0163700-01	Os12g0163700
Os07t0673900-01	Os07g0673900
Os04t0282400-01	Os04g0282400
Os03t0132900-01	Os03g0132900
Os06t0567900-01	Os06g0567900
Os12t0178000-01	Os12g0178000
Os11t0592000-01	Os11g0592000
Os08t0104600-02	Os08g0104600
Os01t0124200-02	Os01g0124200
Os02t0689700-01	Os02g0689700
Os01t0235100-01	Os01g0235100
Os01t0124100-01	Os01g0124100
Os03t0323200-02	Os03g0323200
Os05t0190300-03	Os05g0190300
Os05t0408900-03	Os05g0408900
Os01t0973400-01	Os01g0973400
Os12t0189300-01	Os12g0189300
Os11t0684700-01	Os11g0684700
Os09t0518200-01	Os09g0518200
Os07t0467200-01	Os07g0467200
Os10t0502400-01	Os10g0502400
Os03t0108300-02	Os03g0108300
Os03t0805600-00	Os03g0805600
Os04t0679400-01	Os04g0679400
cds-CAA33989.1	gene-rps2
Os05t0555300-01	Os05g0555300
Os03t0226700-01	Os03g0226700
Os03t0111200-01	Os03g0111200
Os07t0631900-01	Os07g0631900
Os07t0509700-01	Os07g0509700
Os09t0507500-01	Os09g0507500
Os12t0471100-01	Os12g0471100
Os07t0556200-01	Os07g0556200
Os03t0376600-01	Os03g0376600
Os09t0439500-01	Os09g0439500
Os04t0445700-01	Os04g0445700
Os03t0215900-01	Os03g0215900
Os12t0189400-01	Os12g0189400
Os02t0781400-02	Os02g0781400
Os07t0663500-00	Os07g0663500
Os03t0194900-03	Os03g0194900
Os03t0131200-02	Os03g0131200
Os08t0498100-01	Os08g0498100
Os01t0500900-01	Os01g0500900
Os01t0959900-02	Os01g0959900
Os01t0830000-01	Os01g0830000
Os02t0125700-01	Os02g0125700
Os04t0416000-01	Os04g0416000
Os05t0348100-01	Os05g0348100
Os10t0496900-02	Os10g0496900
Os02t0600200-01	Os02g0600200
Os05t0411200-02	Os05g0411200
Os05t0186000-02	Os05g0186000
Os05t0540900-01	Os05g0540900
Os06t0132300-01	Os06g0132300
Os07t0148900-01	Os07g0148900
Os08t0552400-00	Os08g0552400
Os02t0668100-02	Os02g0668100
Os08t0114100-01	Os08g0114100
Os03t0704000-00	Os03g0704000
Os03t0129300-01	Os03g0129300
Os07t0580900-02	Os07g0580900
Os01t0958100-01	Os01g0958100
Os03t0769100-01	Os03g0769100
Os07t0196200-01	Os07g0196200
Os11t0528500-01	Os11g0528500
Os08t0560900-02	Os08g0560900
Os10t0506100-01	Os10g0506100
Os01t0929100-02	Os01g0929100
Os07t0545800-01	Os07g0545800
Os03t0778100-01	Os03g0778100
Os02t0595700-01	Os02g0595700
Os12t0533700-01	Os12g0533700
Os07t0164200-02	Os07g0164200
Os06t0553200-01	Os06g0553200
Os03t0654600-01	Os03g0654600
Os03t0767000-01	Os03g0767000
Os01t0120500-01	Os01g0120500
Os04t0650000-03	Os04g0650000
Os11t0530600-01	Os11g0530600
cds-CAA33995.1	gene-psaB
Os04t0538100-01	Os04g0538100
Os10t0534900-01	Os10g0534900
Os03t0284400-01	Os03g0284400
Os05t0560000-01	Os05g0560000
Os04t0105700-01	Os04g0105700
Os06t0603000-01	Os06g0603000
Os03t0586500-01	Os03g0586500
Os02t0538000-01	Os02g0538000
Os04t0457000-01	Os04g0457000
Os10t0555900-02	Os10g0555900
Os06t0611900-01	Os06g0611900
Os01t0662700-01	Os01g0662700
Os06t0484500-01	Os06g0484500
Os02t0189000-01	Os02g0189000
Os02t0652600-02	Os02g0652600
Os02t0629200-02	Os02g0629200
Os06t0196900-03	Os06g0196900
Os01t0358300-01	Os01g0358300
Os03t0196800-01	Os03g0196800
Os07t0165000-01	Os07g0165000
Os11t0267000-02	Os11g0267000
Os04t0539000-01	Os04g0539000
Os03t0700700-01	Os03g0700700
Os12t0498500-01	Os12g0498500
Os05t0110100-02	Os05g0110100
Os02t0638300-01	Os02g0638300
Os02t0197600-01	Os02g0197600
Os05t0402900-01	Os05g0402900
Os01t0662300-01	Os01g0662300
Os10t0503800-01	Os10g0503800
Os03t0563300-01	Os03g0563300
cds-CAA33996.1	gene-psaA
Os06t0238300-01	Os06g0238300
Os02t0605900-01	Os02g0605900
Os07t0489800-01	Os07g0489800
Os12t0578400-01	Os12g0578400
Os06t0132400-01	Os06g0132400
Os01t0749200-01	Os01g0749200
Os03t0125000-02	Os03g0125000
Os04t0461100-01	Os04g0461100
Os06t0351500-01	Os06g0351500
Os03t0860600-01	Os03g0860600
Os07t0577600-01	Os07g0577600
Os05t0568300-00	Os05g0568300
Os01t0889800-01	Os01g0889800
Os11t0242400-01	Os11g0242400
Os01t0600900-02	Os01g0600900
Os03t0265400-02	Os03g0265400
Os03t0815400-01	Os03g0815400
Os08t0502700-01	Os08g0502700
Os08t0276100-01	Os08g0276100
Os03t0356300-01	Os03g0356300
Os03t0858700-01	Os03g0858700
Os07t0562700-02	Os07g0562700
Os07t0530600-01	Os07g0530600
Os03t0331600-01	Os03g0331600
Os07t0435300-01	Os07g0435300
Os02t0834700-01	Os02g0834700
Os11t0544500-01	Os11g0544500
Os02t0751600-02	Os02g0751600
Os02t0122500-00	Os02g0122500
Os08t0509400-01	Os08g0509400
Os08t0162600-02	Os08g0162600
Os01t0678600-01	Os01g0678600
Os01t0633000-01	Os01g0633000
Os09t0530000-01	Os09g0530000
Os03t0634000-01	Os03g0634000
Os06t0185900-01	Os06g0185900
Os05t0361900-01	Os05g0361900
Os07t0544800-01	Os07g0544800
Os07t0141400-02	Os07g0141400
Os03t0279950-01	Os03g0279950
Os03t0158300-01	Os03g0158300
Os01t0552300-01	Os01g0552300
Os01t0501800-01	Os01g0501800
Os03t0122200-01	Os03g0122200
Os03t0412800-01	Os03g0412800
Os07t0212200-01	Os07g0212200
Os03t0781000-01	Os03g0781000
Os05t0480000-01	Os05g0480000
Os06t0683200-01	Os06g0683200
Os02t0750100-00	Os02g0750100
Os01t0913000-01	Os01g0913000
Os06t0308000-01	Os06g0308000
Os02t0731600-01	Os02g0731600
Os06t0725900-01	Os06g0725900
Os01t0585300-01	Os01g0585300
Os06t0264800-01	Os06g0264800
Os03t0592500-01	Os03g0592500
Os08t0512500-01	Os08g0512500
Os03t0828100-02	Os03g0828100
Os03t0713200-01	Os03g0713200
Os02t0537700-01	Os02g0537700
Os09t0279500-01	Os09g0279500
Os03t0850600-01	Os03g0850600
Os04t0650000-02	Os04g0650000
Os08t0200300-02	Os08g0200300
Os09t0279400-01	Os09g0279400
Os07t0133700-01	Os07g0133700
Os06t0246500-01	Os06g0246500
Os04t0551700-01	Os04g0551700
Os10t0461100-01	Os10g0461100
Os07t0175600-01	Os07g0175600
Os12t0274700-02	Os12g0274700
Os03t0856500-02	Os03g0856500
Os04t0659100-01	Os04g0659100
Os06t0116400-01	Os06g0116400
Os03t0154100-01	Os03g0154100
cds-CAA34014.1	gene-psbC
Os01t0862200-02	Os01g0862200
Os08t0553800-01	Os08g0553800
Os02t0280500-01	Os02g0280500
Os04t0691600-02	Os04g0691600
Os07t0164800-01	Os07g0164800
Os04t0623800-01	Os04g0623800
Os02t0822600-01	Os02g0822600
Os06t0647100-01	Os06g0647100
Os03t0315800-01	Os03g0315800
Os05t0344200-01	Os05g0344200
Os10t0573700-02	Os10g0573700
Os09t0266000-02	Os09g0266000
Os10t0516100-02	Os10g0516100
Os02t0124400-01	Os02g0124400
Os07t0534000-01	Os07g0534000
Os02t0103800-03	Os02g0103800
Os01t0924000-01	Os01g0924000
Os08t0167500-02	Os08g0167500
Os03t0200000-00	Os03g0200000
Os05t0565400-01	Os05g0565400
Os05t0291700-02	Os05g0291700
Os11t0242800-01	Os11g0242800
Os02t0754300-01	Os02g0754300
Os05t0104200-01	Os05g0104200
Os02t0307800-02	Os02g0307800
Os03t0751100-01	Os03g0751100
Os02t0192700-02	Os02g0192700
Os03t0307300-01	Os03g0307300
Os05t0101400-01	Os05g0101400
Os12t0575000-01	Os12g0575000
Os03t0219900-01	Os03g0219900
Os02t0570400-01	Os02g0570400
Os08t0127100-02	Os08g0127100
Os06t0332800-01	Os06g0332800
Os07t0558400-01	Os07g0558400
Os07t0147500-01	Os07g0147500
Os04t0234600-01	Os04g0234600
Os01t0102900-01	Os01g0102900
Os07t0124900-01	Os07g0124900
Os04t0606200-01	Os04g0606200
Os03t0178100-00	Os03g0178100
Os01t0855600-01	Os01g0855600
Os06t0254700-01	Os06g0254700
Os05t0189900-01	Os05g0189900
Os01t0719700-00	Os01g0719700
Os07t0243150-01	Os07g0243150
Os04t0508200-01	Os04g0508200
Os03t0290300-01	Os03g0290300
Os06t0172800-00	Os06g0172800
Os01t0825800-01	Os01g0825800
Os08t0323400-01	Os08g0323400
Os10t0542400-01	Os10g0542400
Os03t0659200-02	Os03g0659200
Os05t0499300-01	Os05g0499300
Os08t0493900-01	Os08g0493900
Os12t0561900-01	Os12g0561900
Os08t0389700-02	Os08g0389700
Os10t0533100-01	Os10g0533100
Os04t0492400-01	Os04g0492400
Os12t0123700-01	Os12g0123700
Os09t0248100-01	Os09g0248100
Os02t0181300-01	Os02g0181300
Os01t0132000-01	Os01g0132000
Os10t0503300-00	Os10g0503300
Os01t0810300-01	Os01g0810300
Os04t0269600-02	Os04g0269600
Os05t0507300-01	Os05g0507300
Os11t0645400-01	Os11g0645400
Os02t0102200-01	Os02g0102200
Os02t0180700-01	Os02g0180700
Os05t0435800-01	Os05g0435800
Os06t0700700-02	Os06g0700700
Os03t0431800-00	Os03g0431800
Os04t0269600-04	Os04g0269600
Os07t0190800-01	Os07g0190800
Os02t0551100-01	Os02g0551100
Os07t0168300-01	Os07g0168300
Os01t0871500-01	Os01g0871500
Os07t0642200-01	Os07g0642200
Os03t0250000-01	Os03g0250000
Os11t0687200-02	Os11g0687200
Os11t0687100-01	Os11g0687100
Os04t0430700-01	Os04g0430700
Os04t0638100-01	Os04g0638100
Os08t0470200-02	Os08g0470200
Os12t0226900-01	Os12g0226900
Os01t0723600-01	Os01g0723600
Os05t0515600-01	Os05g0515600
Os01t0127600-01	Os01g0127600
Os03t0709300-01	Os03g0709300
Os05t0382600-02	Os05g0382600
Os01t0655500-01	Os01g0655500
Os04t0107600-02	Os04g0107600
Os08t0137400-02	Os08g0137400
Os01t0770700-00	Os01g0770700
Os07t0418600-01	Os07g0418600
Os05t0161500-01	Os05g0161500
Os03t0311300-01	Os03g0311300
Os01t0868900-01	Os01g0868900
Os01t0946700-01	Os01g0946700
Os03t0170500-00	Os03g0170500
Os03t0311300-03	Os03g0311300
Os01t0717400-01	Os01g0717400
Os01t0589800-01	Os01g0589800
